# Supplementary material for: Climate of Accountability, Respect, and Ethics Survey (CARES): development and validation of an organizational climate survey
Source: Front Res Metr Anal. 2025 Feb 25;10:1516726. doi: 10.3389/frma.2025.1516726 (PMC11894455; doi:10.3389/frma.2025.1516726)
Supplement: Supplementary file 4 [file Table_1.xlsx]

## Sheet: Keepers
cell	index	citation_index	scp B	scs B	scp J	scs J	Unique/Preferred	Dim 1	Dim 2	Mbr1Keep	Mbr1Notes	Mbr2Keep	Mbr2Notes	Item	cite	anchors	instructions	notes
2D	552	61	2D		2O		1	Civility	Other	1		1		… accepted communication standards exist	Tambur 2012		In our organization…
5E	546	61	5E		5E		1	Psych Safety		1	potential NBFJ	1		… people are not afraid of making mistakes	Tambur 2012		In our organization…
3E	156	13	3E		3D		1	Psych Safety	Civility	1		1	could rework to be more specific about the type of concern	(1) The leadership in my department is approachable when faculty members have job-related concerns.	Carapinha et al
5E	423	49	5E		5E		1	Psych Safety		1		1		(2) Encouraging and supportive	Muhonen, T., Jönsson, S., & Bäckström, M. (2017)	very little - very much	What is the climate like in your work unit?
5E	424	49	5E		5E		1	Psych Safety		1		1		(3) Distrustful and suspicious	Muhonen, T., Jönsson, S., & Bäckström, M. (2017)	very little - very much	What is the climate like in your work unit?
6D	158	13	6O		6D	7D	1	Civility	Other	1	SOURCE item about fairness of perf expects	1	similar to existing SOURCE item	(3) Performance expectations for faculty are communicated clearly in my department.	Carapinha et al
7B	37	3	2B	2C	7C		1	Assault	Harassment	1	Needs work, but "I'm confident I would know how to report an incident…" could be useful?			(received) How to report an incident of sexual misconduct	ARC3 Campus Climate Survey	checkbox	Since coming to [INSTITUTION], have you received written (e.g., brochures, emails) or verbal information (e.g., presentations, training) from anyone at [INSTITUTION] about the following? Please check all that apply.
2B	38	3	2B	2C	7C		1	Assault	Harassment	1		1	Might be reworked to tap climate/instit resources	(received) Where to go to get help if someone you know experiences sexual misconduct	ARC3 Campus Climate Survey	checkbox	Since coming to [INSTITUTION], have you received written (e.g., brochures, emails) or verbal information (e.g., presentations, training) from anyone at [INSTITUTION] about the following? Please check all that apply.
7C	536	60	7C	3C	7C		1	Assault		1		1	needs work	1. Does your employer provide assault/violence prevention training?	Spector, P. E., Coulter, M. L., Stockwell, H. G., & Matz, M. W. (2007)	yes/no
5D	593	72	5D		5D	5E	1	Civility	Psych Safety	1		1		1. My coworkers treat each other with dignity and respect.	Workplace Climate Surveys Assessing & Preventing Sexual Harassment & Violence	strongly disagree - strongly agree	How would you describe your perceptions regarding your current team?
2C	418	48	3C		1C	2C	1	Assault		1		1		1. My employer takes the necessary measures to prevent violence in the workplace	Mueller, S., & Tschan, F. (2011).	strongly disagree - strongly agree		Preventative measures
3B	601	73	3C		3B	7B	1	Assault	Harassment		feels like we have better items than these, but perhaps carrying forward use of "agression" is worth considering	1		1. “…describes policies available in the organization for preventing aggression incidents between employees,”	Yang 2017	never - every day	My direct supervisor
5C	79	3	N		5C		1	Assault	Other	1		1		1. I don’t think sexual misconduct is a problem at [INSTITUTION].	ARC3 Campus Climate Survey	strongly disagree - strongly agree	please indicate the degree to which you agree or disagree with the following statements
5E	83	23	5E		5E	5D	1	Psych Safety	Civility	1		1		1. If you make a mistake on this team, it is often held against you.	Edmondson, 1999	strongly disagree - strongly agree	Team psychological safety
3B	219	27	3B		2B		1	Harassment		1		1		1. It would be risky for me to file a sexual harassment complaint.∗	Estrada 2011			* = reverse scored
3D	445	53	3D		3D		1	Civility		1	I really like these Ottinot items in general	1		1. Management has a low tolerance for disrespectful behavior among coworkers.	Ottinot 2008	strongly disagree - strongly agree
1C	475	54	5B	5C	1C		1	Assault	Harassment	1		1	adequate?	1.1.6 The HEI and SU have a “zero-tolerance” approach to harassment and sexual assault.	ProtectED 2019			Student Harassment & Sexual Assault Policy
3E	57	3	3E		4C		1	Psych Safety		1		1		10. Creating an environment in which this type of experience/s seemed common or normal?	ARC3 Campus Climate Survey	Y/N/NA	Instructions: In thinking about the events related to sexual misconduct described in the previous sections, did [would] [INSTITUTION] play a role by... 1. Actively supporting you [the person]* with either formal or informal resources (e.g., counseling, academic services, meetings or phone calls)?
5A	329	41	5A		5A		1	Bullying		1		1	needs work	10. I’m aware of bullying behavior in the workplace.	Kramer and Harris, HBR 2018	strongly disagree - strongly agree		Civility
3D	454	53	3D	4D	3D	5D	1	Civility		1	I really like these Ottinot items in general	1		10. Members of management speak positively about employees to other employees.	Ottinot 2008	strongly disagree - strongly agree
4C	58	3	3E		4C		1	Psych Safety	Assault	1		1		11. Creating an environment in which this experience seemed more likely to occur?	ARC3 Campus Climate Survey	Y/N/NA	Instructions: In thinking about the events related to sexual misconduct described in the previous sections, did [would] [INSTITUTION] play a role by... 1. Actively supporting you [the person]* with either formal or informal resources (e.g., counseling, academic services, meetings or phone calls)?
3D	455	53	3D		3D	5D	1	Civility		1	I find particular value in items asking about how things work when the group is under pressure.	1		11. No matter the situation (e.g., busy time, short staffed) management encourages employees to treat each other with respect.	Ottinot 2008	strongly disagree - strongly agree
2A	330	41	5A	5B	2A	2D	1	Bullying	Civility	1		1	needs work	11. There are adverse consequences for senior leaders who are abusive, disrespectful, or hostile.	Kramer and Harris, HBR 2018	strongly disagree - strongly agree		Civility
2D	571	64	2E	2D	N		1	Psych Safety	Civility	1		1		13. The team engages in routine, frequent, meaningful evaluation to improve its performance	Tilden 2016	strongly disagree - strongly agree	Please rate “the team” as a whole as you respond to the questions. Although some team members may differ from the majority, try to score “the team” as if it were a single entity.
4D	457	53	4D	6D	4D		1	Civility		1	I really like these Ottinot items in general	1		13. Treating coworkers with respect and being courteous was mentioned during the orientation phase of my employment.	Ottinot 2008	strongly disagree - strongly agree
3B	458	53	3B	3E	3B	2B	1	Harassment		1	I really like these Ottinot items in general	1	needs work	14. If I was being verbally harassed by an employee, I would feel comfortable going to management about it.	Ottinot 2008	strongly disagree - strongly agree
5B	334	41	5B		5B		1	Harassment		1		1	needs work	15. I have witnessed or heard of offensive or inappropriate sexual jokes, innuendoes, banter, or comments in our workplace.	Kramer and Harris, HBR 2018	very frequently - never		Inappropriate Sexual Conduct
3E	524	56	3E		3E		1	Psych Safety		1		1	similar to existing SOURCE item	15. My manager is someone I can trust	Sauerland etal 2014	almost never true - almost always true		A 26 item instrument with 5 factors – relationships of nurses with 1) peers, 2) patients, 3) managers, 4) physicians, and 5) the hospital.
3D	460	53	3D		3D	2D	1	Civility		1	I really like these Ottinot items in general	1		16. Management address coworker disputes in a way where everyone wins.	Ottinot 2008	strongly disagree - strongly agree
3B	64	3	3B	3C	1C		1	Assault	Harassment	1	Just flagging to say we should be sure to include some items about concerns about retalition in response to reporting			17. Punishing you in some way for reporting the experience/s (e.g., loss of privileges or status)?	ARC3 Campus Climate Survey	Y/N/NA	Instructions: In thinking about the events related to sexual misconduct described in the previous sections, did [would] [INSTITUTION] play a role by... 1. Actively supporting you [the person]* with either formal or informal resources (e.g., counseling, academic services, meetings or phone calls)?
1C	537	60	2C		1C	2C	1	Assault		1		1	needs work	2. Does your employer provide assault/violence prevention policies and procedures?	Spector, P. E., Coulter, M. L., Stockwell, H. G., & Matz, M. W. (2007)	yes/no
2C	419	48	2C		1C	2C	1	Assault			Help me understand how we might rework this one	1		2. More safety precautions or preventive measures are needed urgently (reverse coded)	Mueller, S., & Tschan, F. (2011).	strongly disagree - strongly agree		Preventative measures
3E	594	72	3E		3E		1	Psych Safety		1		1		2. My supervisors care about my well-being.	Workplace Climate Surveys Assessing & Preventing Sexual Harassment & Violence	strongly disagree - strongly agree	How would you describe your perceptions regarding your current team?
3B	602	73	3C	7C	3B	7B	1	Assault	Harassment		feels like we have better items than these, but perhaps carrying forward use of "agression" is worth considering	1		2. “…makes sure I am aware of the available organizational resources for preventing aggression between employees,”	Yang 2017	never - every day	My direct supervisor
3B	220	27	3B		3B	2B	1	Harassment		1		1		2. A sexual harassment complaint would not be taken seriously.∗	Estrada 2011			* = reverse scored
3D	446	53	3D		3D		1	Civility		1	I really like these Ottinot items in general	1		2. Management could care less about the way employees treat each other.	Ottinot 2008	strongly disagree - strongly agree
3E	213	23	3E	5E	5E		1	Psych Safety		1		1		2. Members of this team are able to bring up problems and tough issues. .	Edmondson, 1999	strongly disagree - strongly agree		Team psych safety
3C	9	3	3C	3B	2C		1	Assault	Harassment	1	Could reframe wrt "how confident are you that the institution would protect the privacy"?		NBFJ	2. The institution would maintain the privacy of the person making the report.	ARC3 Campus Climate Survey	Not at all likely - extremely likely	Instructions: The following statements describe how [INSTITUTION] might handle it if a student reported an incident of sexual misconduct. Using the scale provided, please indicate the likelihood of each statement.
4B	478	54	3B	3C	4C		1	Assault	Harassment	1		1	adequate?	2.1 The HEI undertakes harassment and sexual assault awareness raising.	ProtectED 2019			Student Harassment and Sexual Assault Awareness Raising and Service Promotion
7B	487	54	7B	7C	7C	7C	1	Assault	Harassment	1		1	needs work	2.3.4 Level 3 training: Staff employed to work with or support students who have experienced harassment or sexual assault.	ProtectED 2019			Student Harassment and Sexual Assault Awareness Raising and Service Promotion
3D	464	53	3D	5D	2D		1	Civility		1	I really like these Ottinot items in general	1	is it adequate	20. Management provides a formal process for employees to handle disputes among employees.	Ottinot 2008	strongly disagree - strongly agree
3B	339	41	3B		3B		1	Harassment		1		1	needs work	20. Managers here tolerate or turn a blind eye to inappropriate sexual conduct.	Kramer and Harris, HBR 2018	strongly disagree - strongly agree		Inappropriate Sexual Conduct
3A	252	38	5E	3E	5A		1	Psych Safety	Bullying	1	consider framing wrt PI or group-leader behavior towards others in the group?			22. Build themselves up by tearing others down	Kacmar, K. M., & Ferris, G. R. (1991)			Factor 1: General political behavior
4B	70	3	0E	0B	4C		1	Psych Safety	Assault	1	might want to be sure we include some items about discrimination based on sexual orientation or gender-preferences?			23. Creating an environment in which you felt discriminated against based on your sexual orientation?	ARC3 Campus Climate Survey	Y/N/NA	Instructions: In thinking about the events related to sexual misconduct described in the previous sections, did [would] [INSTITUTION] play a role by... 1. Actively supporting you [the person]* with either formal or informal resources (e.g., counseling, academic services, meetings or phone calls)?
5B	342	41	5E		2B	5B	1	Psych Safety	Harassment	1		1	needs work	23. I would be comfortable reporting inappropriate sexual conduct by a coworker.	Kramer and Harris, HBR 2018	strongly disagree - strongly agree		Inappropriate Sexual Conduct
3E	343	41	3E		2B	5B	1	Psych Safety	Harassment	1		1	needs work	24. I would be comfortable reporting inappropriate sexual conduct by a supervisor.	Kramer and Harris, HBR 2018	strongly disagree - strongly agree		Inappropriate Sexual Conduct
3B	346	41	3B	3C	2B	5B	1	Harassment	Assault	1	Perhaps frame wrt "civil behavior" or "appropriate interpersonal behavior"?	1	not sure the phrase "innappropriate gender-related behavior" is going to be well understood/interpreted	27. Star performers are held to the same standards as other employees with respect to inappropriate gender-related behavior.	Kramer and Harris, HBR 2018	strongly disagree - strongly agree		Overall Workplace Climate
1B	348	41	1B	1C	1B	2B	1	Harassment	Assault	1	Perhaps frame wrt "civil behavior" or "appropriate interpersonal behavior"?	1	not sure the phrase "innappropriate gender-related behavior" is going to be well understood/interpreted	29. The organization’s policies and processes with respect to prohibiting and reporting inappropriate gender-related behavior are easy to understand and follow.	Kramer and Harris, HBR 2018	very frequently - never		Overall Workplace Climate
2C	538	60	2C		2C		1	Assault		1		1	needs work	3. Are there procedures in place in your facility for reporting violence?	Spector, P. E., Coulter, M. L., Stockwell, H. G., & Matz, M. W. (2007)	yes/no
3D	389	44	3D	3E	N		1	Civility	Psych Safety	1		1	needs work	3. In my department there is a strong hierarchy between senior and junior researchers	Meriste, H., Parder, M.-L., Lõuk, K., Simm, K., Lilles-Heinsar, L., Veski, L., … Sutrop, M. (2016)	strongly disagree - strongly agree	To what degree do you agree/disagree with the following statements about the work environment in your department?	Competitive culture and pressure
2C	420	48	3C		2C	5C	1	Assault		1		1		3. It seems that something serious must happen before sufficient safety is provided (reverse coded)	Mueller, S., & Tschan, F. (2011).	strongly disagree - strongly agree		Preventative measures
NA	612	74	3O		NA		1	Other	NA	1		1		3. My supervisor sets performance norms that are in conflict with healthy behaviors (r).	Zweber, Z. M., Henning, R. A., & Magley, V. J. (2016)	strongly disagree - strongly agree
2C	603	73	3C		3B	2B	1	Assault	Harassment		feels like we have better items than these, but perhaps carrying forward use of "agression" is worth considering	1		3. “…communicates the consequences of failing to follow organizational processes for preventing aggression between employees,”	Yang 2017	never - every day	My direct supervisor
1B	221	27	3B		2B	1B	1	Harassment		1	potential NBFJ	1		3. A sexual harassment complaint would be thoroughly investigated.	Estrada 2011			* = reverse scored
3D	447	53	3D		3D		1	Civility		1	I really like these Ottinot items in general	1		3. Management is oblivious to the health of coworker relationships.	Ottinot 2008	strongly disagree - strongly agree
5C	77	3	7E		5C		1	Psych Safety	Assault	1		1		3. On or around this campus, I feel safe from sexual violence.	ARC3 Campus Climate Survey	strongly disagree - strongly agree	please indicate the degree to which you agree or disagree with the following statements
1E	281	40	1E		1O		1	Psych Safety	Other	1		1	needs work	3. Our company policies provide a safe and healthy working environment to all its employees.	Kim, B.-J., Nurunnabi, M., Kim, T.-H., & Jung, S.-Y. (2019)			Turker's CSR scale
NA	259	38	NA		2E		1	Psych Safety	NA		Help me understand how we might rework this one	1	needs work	38. Pay and promotion policies are not politically applied	Kacmar, K. M., & Ferris, G. R. (1991)			Factor 3: Pay and promotion
3C	539	60	3C		3C	4C	1	Assault		1		1	needs work	4. Does management encourage staff to report physical violence?	Spector, P. E., Coulter, M. L., Stockwell, H. G., & Matz, M. W. (2007)	yes/no
3D	448	53	3D		3D	5D	1	Civility		1	I really like these Ottinot items in general	1		4. Generally, management is not concerned with how much respect employees show each other on a daily basis.	Ottinot 2008	strongly disagree - strongly agree
3B	222	27	3B		3B	2B	1	Harassment		1		1		4. I would feel comfortable reporting a sexual harassment complaint at my current duty station.	Estrada 2011			* = reverse scored
5E	86	23	5E		5E		1	Psych Safety		1		1		4. It is safe to take a risk on this team.	Edmondson, 1999	strongly disagree - strongly agree	Team psychological safety
3D	365	43	3D		5D		1	Civility		1		1		4. Treat your lab members as your teammates	Maestre 2019
7A	503	54	7A		7C		1	Bullying		1		1	needs work	4.5.1 The HEI provide accessible ways in which students can report incidents of cyber bullying, harassment or sexual assault.	ProtectED 2019			Service Management and Delivery
3C	540	60	3C		3C	4C	1	Assault		1		1	needs work	5. Does management encourage staff to report verbal violence?	Spector, P. E., Coulter, M. L., Stockwell, H. G., & Matz, M. W. (2007)	yes/no
NA	391	44	NA		NA		1	NA		1		1	needs work	5. In my department there is a high level of time and workload pressure regarding research activities	Meriste, H., Parder, M.-L., Lõuk, K., Simm, K., Lilles-Heinsar, L., Veski, L., … Sutrop, M. (2016)	strongly disagree - strongly agree	To what degree do you agree/disagree with the following statements about the work environment in your department?	Competitive culture and pressure
3C	605	73	3C	3B	3B	3D	1	Harassment	Assault	1		1		5. “…steps in to resolve disputes between me and my coworkers before they escalate,”	Yang 2017	never - every day	My direct supervisor
3D	366	43	3D		5D		1	Civility		1		1		5. Create a collaborative environment within your lab	Maestre 2019
3D	449	53	3D	4D	3D		1	Civility		1	I really like these Ottinot items in general	1		5. Members of management are good role models for how employees should treat each other	Ottinot 2008	strongly disagree - strongly agree
3D	324	41	3D	3E	3B		1	Civility	Harassment	1		1	needs work	5. My views are encouraged and welcomed by my supervisors and senior leaders without regard to my gender.	Kramer and Harris, HBR 2018	strongly disagree - strongly agree		Gender Bias
1B	223	27	1B		5B	1B	1	Harassment		1		1		5. Sexual harassment is not tolerated at my current duty station.	Estrada 2011			* = reverse scored
6C	541	60	3C		6C		1	Assault			other items get at this better	1	needs work	6. When patients/residents assault staff, does management consider it just a ‘‘part of the job’’?	Spector, P. E., Coulter, M. L., Stockwell, H. G., & Matz, M. W. (2007)	yes/no
2B	325	41	5O		2B	3B	1	Harassment	Other	1		1	needs work	6. Career-enhancing assignments and opportunities are disproportionately given to men.	Kramer and Harris, HBR 2018	strongly disagree - strongly agree		Gender Bias
2B	224	27	5B		2B	1B	1	Harassment		1		1		6. Individuals who sexually harass others get away with it.∗	Estrada 2011			* = reverse scored
1D	450	53	1D	4D	1D		1	Civility		1	I really like these Ottinot items in general	1	but do they work?	6. My organization has clearly defined rules on how to respectful treat coworkers.	Ottinot 2008	strongly disagree - strongly agree
5E	217	23	5E		5E		1	Psych Safety		1		1		6. No one on this team would deliberately act in a way that undermines my efforts	Edmondson, 1999	strongly disagree - strongly agree		Team psych safety
1B	241	35	N		1B		1	Harassment		1		1	needs work	6. Respondents who answered ‘yes’ were asked on the same five‐point Likert scale if they believed the policy was ‘adequate in dealing with this issue?’.	Hegney, D., Plank, A., & Parker, V. (2003)
3C	542	60	3C		3C	6C	1	Assault		1	potential NBFJ	1	needs work	7. Are reports of workplace violence from other employees taken seriously by the management?	Spector, P. E., Coulter, M. L., Stockwell, H. G., & Matz, M. W. (2007)	yes/no
3E	54	3	3E		5C		1	Psych Safety		1		1		7. Create an environment where this type of experience was safe to discuss?	ARC3 Campus Climate Survey	Y/N/NA	Instructions: In thinking about the events related to sexual misconduct described in the previous sections, did [would] [INSTITUTION] play a role by... 1. Actively supporting you [the person]* with either formal or informal resources (e.g., counseling, academic services, meetings or phone calls)?
5C	55	3	3E		6C	5C	1	Assault	Psych Safety	1		1		8. Create an environment where this type of experience was recognized as a problem?	ARC3 Campus Climate Survey	Y/N/NA	Instructions: In thinking about the events related to sexual misconduct described in the previous sections, did [would] [INSTITUTION] play a role by... 1. Actively supporting you [the person]* with either formal or informal resources (e.g., counseling, academic services, meetings or phone calls)?
3B	452	53	3B		3B	2B	1	Harassment		1	potential NBFJ	1		8. Employees would most likely be ignored if they were to report to management that they were feeling harassed by another coworker.	Ottinot 2008	strongly disagree - strongly agree
3D	369	43	3D		5D		1	Civility		1	similar to a SOURCE item	1		8. Give credit where credit is due	Maestre 2019
1E	618	74	3E		5E	1E	1	Psych Safety		1		1		9. My organization encourages me to speak up about issues and priorities regarding employee health and well-being.	Zweber, Z. M., Henning, R. A., & Magley, V. J. (2016)	strongly disagree - strongly agree
2D	609	73	3O		3D	2D	1	Civility	Other		This feels like side-stepping a problem employee perhaps?	1		9. “…reduces the chances of direct interaction between me and another coworker who have a history of interpersonal conflict.”	Yang 2017	never - every day	My direct supervisor
1B	227	27	3B	5B	2B	1B	1	Harassment		1		1	needs work	9. Actions are being taken to prevent sexual harassment.	Estrada 2011			* = reverse scored
3E	370	43	3D		5E		1	Civility	Psych Safety	1		1		9. Destigmatize failure and celebrate success	Maestre 2019
3E	567	64	5E	3E	5E		1	Psych Safety		1	potential NBFJ	1		9. Team members do not feel safe bringing up concerns about roles and responsibilities for discussion, proactive improvement, and prevention	Tilden 2016	strongly disagree - strongly agree	Please rate “the team” as a whole as you respond to the questions. Although some team members may differ from the majority, try to score “the team” as if it were a single entity.
1C	242	36	3C	7C	1C	1A	1	Assault	Bullying	1		1	needs work	a. In this organization there would be negative consequences for someone who behaved in a physically aggressive or threatening manner towards ___. ('their supervisor'; 'their peer'; their subordinate; 'a service provider'.)	Inness, M., LeBlanc, M. M., & Barling, J. (2008)	strongly disagree - strongly agree		perceived sanctions scale
1B	117	10	1B		1B	2B	1	Harassment		1		1		a. Sexual harassment is not tolerated at this school	BJS Campus Climate Survey	strongly disagree - strongly agree	Please indicate how much you agree or disagree with each of the following statements. Please answer as best as you can when thinking about your school.
3E	174	15	3D		3D	3E	1	Civility	Psych Safety	1		1		Abused his or her position of authority?	Clark et al 2013	never to very often		Frequency of incivility
3A	266	39	3A	3B	5A	1A	1	Bullying	Harassment	1		1	needs work	Abusive behaviour is not tolerated at work.	Kessler, S. R., Spector, P. E., Chang, C.-H., & Parr, A. D. (2008)			Practices
7C	125	10	7C		7C		1	Assault		1		1	needs work	b. I know what services are available for people who experience sexual assault	BJS Campus Climate Survey	strongly disagree - strongly agree	Please indicate how much you agree or disagree with each of the following statements. Please answer as best as you can when thinking about your school.
3A	243	36	3C	7C	1A		1	Assault	Bullying	1		1	needs work	b. In this organization there would be negative consequences for someone who behaved in a verbally aggressive or threatening manner towards ________.	Inness, M., LeBlanc, M. M., & Barling, J. (2008)	strongly disagree - strongly agree		perceived sanctions scale
4C	118	10	3C		4C		1	Assault		1		1		b. This school takes training in sexual assault prevention seriously	BJS Campus Climate Survey	strongly disagree - strongly agree	Please indicate how much you agree or disagree with each of the following statements. Please answer as best as you can when thinking about your school.
2A	244	36	3C	7C	2C	2A	1	Assault	Bullying	1		1	needs work	c. In this organization an individual would be sanctioned or reprimanded for behaving aggressively towards _______.	Inness, M., LeBlanc, M. M., & Barling, J. (2008)	strongly disagree - strongly agree		perceived sanctions scale
2E	131	10	3C	3E	2C	3C	1	Assault	Psych Safety	1		1		c. Treat me with dignity and respect	BJS Campus Climate Survey	strongly disagree - strongly agree	If I were sexually assaulted I believe this school would…
3D	578	67	3D	3E	3D		1	Civility	Psych Safety	1		1		c) My PI takes positive steps in creating a working environment that supports my personal well-being.	vanNoorden 2018	strongly disagree - strongly agree	To what extent do you agree or disagree with the following statements?
5D	592	69	5A	3A	5D		1	Bullying	Civility	1		1		Civility is encouraged by members of your program.	Walsh, B. M., Magley, V. J., Reeves, D. W., Davies-Schrils, K. A., Marmet, M. D., & Gallus, J. A. (2012)	strongly disagree - strongly agree	For the following items, please think about your program as a whole.
5D	591	69	5D		5D	5E	1	Civility	Psych Safety	1		1		Coworkers in your program are expected to treat one another with dignity.	Walsh, B. M., Magley, V. J., Reeves, D. W., Davies-Schrils, K. A., Marmet, M. D., & Gallus, J. A. (2012)	strongly disagree - strongly agree	For the following items, please think about your program as a whole.
Other	188	21	O	5A	5A	5A	1	Bullying	Other	1		1		Creates negative energy in the organization (e.g., gossiping, bullying)	Desselle et al	never to all the time		OCB scale
2A	245	36	3C	7C	2C	2A	1	Assault	Bullying	1		1	needs work	d. In this organization, an individual could get away with being aggressive towards________ (reverse scored).	Inness, M., LeBlanc, M. M., & Barling, J. (2008)	strongly disagree - strongly agree		perceived sanctions scale
4C	120	10	5C		7C	4C	1	Assault		1		1		d. This school is doing a good job of trying to prevent sexual assault from happening	BJS Campus Climate Survey	strongly disagree - strongly agree	Please indicate how much you agree or disagree with each of the following statements. Please answer as best as you can when thinking about your school.
2E	579	67	7E	2E	N		1	Psych Safety	NA		do we want to add science misconduct items? SOURCE does this as primary.	1		d) If there were an instance of scientific misconduct in my lab/workgroup, I would know who to speak to	vanNoorden 2018	strongly disagree - strongly agree	To what extent do you agree or disagree with the following statements?
2D	435	52	2D		2O		1	Civility	Other	1		1		Develop complaints procedure	O’Driscoll_2011	very ineffective - very effective	Respondents asked to rate the *effectiveness* of each action/organizational response in their workplace
2D	438	52	2D		2O		1	Civility	Other	1		1		Develop reporting system	O’Driscoll_2011	very ineffective - very effective	Respondents asked to rate the *effectiveness* of each action/organizational response in their workplace
3D	433	52	3D		5D		1	Civility		1		1		Encourage appropriate interactions	O’Driscoll_2011	very ineffective - very effective	Respondents asked to rate the *effectiveness* of each action/organizational response in their workplace
3D	432	52	3D		5D		1	Civility		1		1		Encourage open communication	O’Driscoll_2011	very ineffective - very effective	Respondents asked to rate the *effectiveness* of each action/organizational response in their workplace
1D	443	52	3D		1O		1	Civility	Other	1		1		Establish consequences	O’Driscoll_2011	very ineffective - very effective	Respondents asked to rate the *effectiveness* of each action/organizational response in their workplace
1A	581	67	5A		5A	1A	1	Bullying		1		1		f) If there were an instance of bullying in my lab/workgroup, I would feel safe to speak up or report it without fear of reprisal	vanNoorden 2018	strongly disagree - strongly agree	To what extent do you agree or disagree with the following statements?
6C	123	10	5C		6C		1	Assault		1		1	needs work	g. This school is doing a good job of holding people accountable for committing sexual assault	BJS Campus Climate Survey	strongly disagree - strongly agree	Please indicate how much you agree or disagree with each of the following statements. Please answer as best as you can when thinking about your school.
5B	582	67	OE		5B	1B	1	Psych Safety	Harassment	1		1		g) If there were an instance of sexual harassment in my lab/workgroup, I would feel safe to speak up or report it without fear of reprisal	vanNoorden 2018	strongly disagree - strongly agree	To what extent do you agree or disagree with the following statements?
5C	583	67	5E		5C	1C	1	Psych Safety	Assault	1		1		h) If there were an instance of sexual assault in my lab/workgroup, I would feel safe to speak up or report it without fear of reprisal	vanNoorden 2018	strongly disagree - strongly agree	To what extent do you agree or disagree with the following statements?
3E	427	49	3E		3E	3D	1	Psych Safety	Civility	1		1		How often is your nearest superior willing to listen to your problems at work?	Muhonen, T., Jönsson, S., & Bäckström, M. (2017)	very little - very much
3E	171	15	3E		3E		1	Psych Safety		1		1	similar to existing SOURCE item	I have supervisors I trust in my organization	Clark et al 2013	strongly disagree - strongly agree		Perceptions of org. climate
7C	271	39	3C	7C	7C		1	Assault		1	effective? Meaningful?	1	adequate?	In my unit, there is training on violence prevention policies and procedures.	Kessler, S. R., Spector, P. E., Chang, C.-H., & Parr, A. D. (2008)			Policies
2A	439	52	2A		7A		1	Bullying		1		1		Increase awareness about bullying	O’Driscoll_2011	very ineffective - very effective	Respondents asked to rate the *effectiveness* of each action/organizational response in their workplace
3C	263	39	3C	2C	5C		1	Assault		1		1	needs work	Management encourages employees to report physical violence.	Kessler, S. R., Spector, P. E., Chang, C.-H., & Parr, A. D. (2008)			Practices
3B	264	39	3B	2B	5C		1	Harassment	Assault	1		1	needs work	Management encourages employees to report verbal violence.	Kessler, S. R., Spector, P. E., Chang, C.-H., & Parr, A. D. (2008)			Practices
1C	267	39	1C		1C		1	Assault		1		1	perhaps combine w 268	My employer provides adequate assault/violence prevention policies.	Kessler, S. R., Spector, P. E., Chang, C.-H., & Parr, A. D. (2008)			Policies
2C	268	39	2C		2C		1	Assault		1		1	perhaps combine w 267	My employer provides adequate assault/violence prevention procedures.	Kessler, S. R., Spector, P. E., Chang, C.-H., & Parr, A. D. (2008)			Policies
2A	173	15	2A		2D	7D	1	Bullying	Civility	1		1	needs work	Procedures for addressing uncivil behavior are publicly available	Clark et al 2013	completely untrue to completely true		Ratings of civility resources
5D	400	45	5D		5D		1	Civility		1		1		Q1 (Respect): People treat each other with respect in my work group.	Meterko, M., Osatuke, K., Mohr, D., Warren, N., & Dyrenforth, S. (2007).	strongly disagree - strongly agree
5B	405	45	5D	5B	1B		1	Harassment	Civility	1		1		Q6 (Antidiscrimination): This organization does not tolerate discrimination.	Meterko, M., Osatuke, K., Mohr, D., Warren, N., & Dyrenforth, S. (2007).	strongly disagree - strongly agree
3D	407	45	3D		3B	3D	1	Civility	Harassment	1		1		Q8 (Supervisor Diversity Acceptance): Managers/Supervisors/Team leaders work well with employees of different backgrounds in my work group.	Meterko, M., Osatuke, K., Mohr, D., Warren, N., & Dyrenforth, S. (2007).	strongly disagree - strongly agree
3C	265	39	3C		3C		1	Assault		1	potential NBFJ	1	needs work	Reports of workplace violence from other employees are taken seriously by management.	Kessler, S. R., Spector, P. E., Chang, C.-H., & Parr, A. D. (2008)			Practices
3D	436	52	3D		2O		1	Civility	Other	1		1		Resolve conflicts quickly and fairly	O’Driscoll_2011	very ineffective - very effective	Respondents asked to rate the *effectiveness* of each action/organizational response in their workplace
5D	589	69	5D		5D	5E	1	Civility	Psych Safety	1		1		Respectful treatment is the norm in your program.	Walsh, B. M., Magley, V. J., Reeves, D. W., Davies-Schrils, K. A., Marmet, M. D., & Gallus, J. A. (2012)	strongly disagree - strongly agree	For the following items, please think about your program as a whole.
5D	585	69	5D		5D		1	Civility		1		1		Rude behavior is not accepted by your coworkers.	Walsh, B. M., Magley, V. J., Reeves, D. W., Davies-Schrils, K. A., Marmet, M. D., & Gallus, J. A. (2012)	strongly disagree - strongly agree	For the following items, please think about your program as a whole.
3E	200	21	5E	3E	5D		1	Psych Safety	Civility	1	Frame wrt PI or leader.	1	similar to existing SOURCE item	Takes credit for the work of others	Desselle et al	never to all the time		OCB scale
5D	588	69	5A	3A	5D		1	Bullying	Civility	1		1		Uncivil behavior is discouraged by members of your program.	Walsh, B. M., Magley, V. J., Reeves, D. W., Davies-Schrils, K. A., Marmet, M. D., & Gallus, J. A. (2012)	strongly disagree - strongly agree	For the following items, please think about your program as a whole.
5D	587	69	3D	5D	6D	6B	1	Civility	Harassment	1		1		Your coworkers are expected to avoid engaging in offensive and disrespectful behaviors.	Walsh, B. M., Magley, V. J., Reeves, D. W., Davies-Schrils, K. A., Marmet, M. D., & Gallus, J. A. (2012)	strongly disagree - strongly agree	For the following items, please think about your program as a whole.
5D	590	69	5D		5D	5E	1	Civility	Psych Safety	1		1		Your coworkers make sure everyone in your program is treated with respect.	Walsh, B. M., Magley, V. J., Reeves, D. W., Davies-Schrils, K. A., Marmet, M. D., & Gallus, J. A. (2012)	strongly disagree - strongly agree	For the following items, please think about your program as a whole.

## Sheet: Combined
cell	index	citation_index	scp B	scs B	scp J	scs J	Unique/Preferred	Dim 1	Dim 2	Mbr1Keep	Mbr1Notes	Mbr2Keep	Mbr2Notes	Item	cite	anchors	instructions	notes
3C	3	1	3C		3C		1	Assault					NBFJ	3. ...how likely is it that campus officials would take the report seriously?	AAU Climate Survey on Sex Assault and Misconduct	Not at all likely - extremely likely	If someone were to report a sexual assault or sexual misconduct to an official at [University],...
2C	4	1	3C		2C		1	Assault					NBFJ	4. ...how likely is it that campus officials would protect the safety of the person making the report?	AAU Climate Survey on Sex Assault and Misconduct	Not at all likely - extremely likely	If someone were to report a sexual assault or sexual misconduct to an official at [University],...
3C	4	1	3C		2C		1	Assault					NBFJ	4. ...how likely is it that campus officials would protect the safety of the person making the report?	AAU Climate Survey on Sex Assault and Misconduct	Not at all likely - extremely likely	If someone were to report a sexual assault or sexual misconduct to an official at [University],...
2C	5	1	3C		2C		1	Assault					NBFJ	5. ...how likely is it that campus officials would conduct a fair investigation?	AAU Climate Survey on Sex Assault and Misconduct	Not at all likely - extremely likely	If someone were to report a sexual assault or sexual misconduct to an official at [University],...
3C	5	1	3C		2C		1	Assault					NBFJ	5. ...how likely is it that campus officials would conduct a fair investigation?	AAU Climate Survey on Sex Assault and Misconduct	Not at all likely - extremely likely	If someone were to report a sexual assault or sexual misconduct to an official at [University],...
3C	6	1	3C		1C		1	Assault					NBFJ	6. ...how likely is it that campus officials would take action against the offender(s)?	AAU Climate Survey on Sex Assault and Misconduct	Not at all likely - extremely likely	If someone were to report a sexual assault or sexual misconduct to an official at [University],...
3B	7	1	3C	3B	3C		1	Assault	Harassment				NBFJ	7. ...how likely is it that campus officials would take action to address factors that may have led to the sexual assault or sexual misconduct?	AAU Climate Survey on Sex Assault and Misconduct	Not at all likely - extremely likely	If someone were to report a sexual assault or sexual misconduct to an official at [University],...
3C	7	1	3C	3B	3C		1	Assault	Harassment				NBFJ	7. ...how likely is it that campus officials would take action to address factors that may have led to the sexual assault or sexual misconduct?	AAU Climate Survey on Sex Assault and Misconduct	Not at all likely - extremely likely	If someone were to report a sexual assault or sexual misconduct to an official at [University],...
3C	9	3	3C	3B	2C		1	Assault	Harassment	1	Could reframe wrt "how confident are you that the institution would protect the privacy"?		NBFJ	2. The institution would maintain the privacy of the person making the report.	ARC3 Campus Climate Survey	Not at all likely - extremely likely	Instructions: The following statements describe how [INSTITUTION] might handle it if a student reported an incident of sexual misconduct. Using the scale provided, please indicate the likelihood of each statement.
3C	12	3	3E	3C	5C		1	Assault	Psych Safety				NBFJ	5. The institution would support the person making the report.	ARC3 Campus Climate Survey	Not at all likely - extremely likely	Instructions: The following statements describe how [INSTITUTION] might handle it if a student reported an incident of sexual misconduct. Using the scale provided, please indicate the likelihood of each statement.
3E	12	3	3E	3C	5C		1	Assault	Psych Safety				NBFJ	5. The institution would support the person making the report.	ARC3 Campus Climate Survey	Not at all likely - extremely likely	Instructions: The following statements describe how [INSTITUTION] might handle it if a student reported an incident of sexual misconduct. Using the scale provided, please indicate the likelihood of each statement.
1C	13	3	3C	7C	1C		1	Assault					NBFJ	6. The institution would provide accommodations to support the person (e.g. academic, housing, safety).	ARC3 Campus Climate Survey	Not at all likely - extremely likely	Instructions: The following statements describe how [INSTITUTION] might handle it if a student reported an incident of sexual misconduct. Using the scale provided, please indicate the likelihood of each statement.
2B	16	3	3C	3B	2C		1	Assault	Harassment				NBFJ	9. The institution would handle the report fairly.	ARC3 Campus Climate Survey	Not at all likely - extremely likely	Instructions: The following statements describe how [INSTITUTION] might handle it if a student reported an incident of sexual misconduct. Using the scale provided, please indicate the likelihood of each statement.
3E	17	3	3E	3C	6C	3C	1	Assault	Psych Safety				NBFJ	10. The institution would label the person making the report a troublemaker.	ARC3 Campus Climate Survey	Not at all likely - extremely likely	Instructions: The following statements describe how [INSTITUTION] might handle it if a student reported an incident of sexual misconduct. Using the scale provided, please indicate the likelihood of each statement.
6C	17	3	3E	3C	6C	3C	1	Assault	Psych Safety				NBFJ	10. The institution would label the person making the report a troublemaker.	ARC3 Campus Climate Survey	Not at all likely - extremely likely	Instructions: The following statements describe how [INSTITUTION] might handle it if a student reported an incident of sexual misconduct. Using the scale provided, please indicate the likelihood of each statement.
6E	17	3	3E	3C	6C	3C	1	Assault	Psych Safety				NBFJ	10. The institution would label the person making the report a troublemaker.	ARC3 Campus Climate Survey	Not at all likely - extremely likely	Instructions: The following statements describe how [INSTITUTION] might handle it if a student reported an incident of sexual misconduct. Using the scale provided, please indicate the likelihood of each statement.
3E	19	3	3C	3E	6C	3C	1	Assault	Psych Safety				NBFJ	12. The institution would punish the person who made the report.	ARC3 Campus Climate Survey	Not at all likely - extremely likely	Instructions: The following statements describe how [INSTITUTION] might handle it if a student reported an incident of sexual misconduct. Using the scale provided, please indicate the likelihood of each statement.
4B	20	3	7B	7C	7C	4C	1	Assault	Harassment				This really isnt tapping climate but rather knowledge of procedures/resources	1. If a friend or I experienced sexual misconduct, I know where to go to get help on campus.	ARC3 Campus Climate Survey	strongly disagree - strongly agree
4C	20	3	7B	7C	7C	4C	1	Assault	Harassment				This really isnt tapping climate but rather knowledge of procedures/resources	1. If a friend or I experienced sexual misconduct, I know where to go to get help on campus.	ARC3 Campus Climate Survey	strongly disagree - strongly agree
7B	20	3	7B	7C	7C	4C	1	Assault	Harassment				This really isnt tapping climate but rather knowledge of procedures/resources	1. If a friend or I experienced sexual misconduct, I know where to go to get help on campus.	ARC3 Campus Climate Survey	strongly disagree - strongly agree
7C	20	3	7B	7C	7C	4C	1	Assault	Harassment				This really isnt tapping climate but rather knowledge of procedures/resources	1. If a friend or I experienced sexual misconduct, I know where to go to get help on campus.	ARC3 Campus Climate Survey	strongly disagree - strongly agree
4B	21	3	2B	2C	7C	4C	1	Assault	Harassment				Not tapping climate but rather knowledge	2. I understand what happens when a student reports a claim of sexual misconduct at [INSTITUTION].	ARC3 Campus Climate Survey	strongly disagree - strongly agree
4C	21	3	2B	2C	7C	4C	1	Assault	Harassment				Not tapping climate but rather knowledge	2. I understand what happens when a student reports a claim of sexual misconduct at [INSTITUTION].	ARC3 Campus Climate Survey	strongly disagree - strongly agree
2B	22	3	2B	2C	7C	4C	1	Assault	Harassment				Not tapping climate but rather knowledge	3. I would know where to go to make a report of sexual misconduct.	ARC3 Campus Climate Survey	strongly disagree - strongly agree
4C	22	3	2B	2C	7C	4C	1	Assault	Harassment				Not tapping climate but rather knowledge	3. I would know where to go to make a report of sexual misconduct.	ARC3 Campus Climate Survey	strongly disagree - strongly agree
7B	22	3	2B	2C	7C	4C	1	Assault	Harassment				Not tapping climate but rather knowledge	3. I would know where to go to make a report of sexual misconduct.	ARC3 Campus Climate Survey	strongly disagree - strongly agree
7C	22	3	2B	2C	7C	4C	1	Assault	Harassment				Not tapping climate but rather knowledge	3. I would know where to go to make a report of sexual misconduct.	ARC3 Campus Climate Survey	strongly disagree - strongly agree
4C	23	3	5B	5C	4C		1	Harassment	Assault					Discussed sexual misconduct /rape in class	ARC3 Campus Climate Survey	checkbox	Since you came to [INSTITUTION], which of the following have you done? Please check all that apply.
7B	26	3	7B	7C	7C		1	Assault	Harassment					Attended an event or program about what you can do as a bystander to stop sexual misconduct	ARC3 Campus Climate Survey	checkbox	Since you came to [INSTITUTION], which of the following have you done? Please check all that apply.
7C	26	3	7B	7C	7C		1	Assault	Harassment					Attended an event or program about what you can do as a bystander to stop sexual misconduct	ARC3 Campus Climate Survey	checkbox	Since you came to [INSTITUTION], which of the following have you done? Please check all that apply.
4B	28	3	7B	7C	4C		1	Harassment	Assault					Seen posters about sexual misconduct (e.g., raising awareness, preventing rape, defining sexual misconduct)	ARC3 Campus Climate Survey	checkbox	Since you came to [INSTITUTION], which of the following have you done? Please check all that apply.
7B	32	3	7B	7C	7C		1	Assault	Harassment					Visited a [INSTITUTION] website with information on sexual misconduct	ARC3 Campus Climate Survey	checkbox	Since you came to [INSTITUTION], which of the following have you done? Please check all that apply.
7C	32	3	7B	7C	7C		1	Assault	Harassment					Visited a [INSTITUTION] website with information on sexual misconduct	ARC3 Campus Climate Survey	checkbox	Since you came to [INSTITUTION], which of the following have you done? Please check all that apply.
7B	37	3	2B	2C	7C		1	Assault	Harassment	1	Needs work, but "I'm confident I would know how to report an incident…" could be useful?			(received) How to report an incident of sexual misconduct	ARC3 Campus Climate Survey	checkbox	Since coming to [INSTITUTION], have you received written (e.g., brochures, emails) or verbal information (e.g., presentations, training) from anyone at [INSTITUTION] about the following? Please check all that apply.
2B	38	3	2B	2C	7C		1	Assault	Harassment	1		1	Might be reworked to tap climate/instit resources	(received) Where to go to get help if someone you know experiences sexual misconduct	ARC3 Campus Climate Survey	checkbox	Since coming to [INSTITUTION], have you received written (e.g., brochures, emails) or verbal information (e.g., presentations, training) from anyone at [INSTITUTION] about the following? Please check all that apply.
7B	38	3	2B	2C	7C		1	Assault	Harassment	1		1	Might be reworked to tap climate/instit resources	(received) Where to go to get help if someone you know experiences sexual misconduct	ARC3 Campus Climate Survey	checkbox	Since coming to [INSTITUTION], have you received written (e.g., brochures, emails) or verbal information (e.g., presentations, training) from anyone at [INSTITUTION] about the following? Please check all that apply.
7C	38	3	2B	2C	7C		1	Assault	Harassment	1		1	Might be reworked to tap climate/instit resources	(received) Where to go to get help if someone you know experiences sexual misconduct	ARC3 Campus Climate Survey	checkbox	Since coming to [INSTITUTION], have you received written (e.g., brochures, emails) or verbal information (e.g., presentations, training) from anyone at [INSTITUTION] about the following? Please check all that apply.
3B	49	3	3B	3C	3C		1	Assault	Harassment					2. Apologizing for what happened to you?	ARC3 Campus Climate Survey	Y/N/NA	Instructions: In thinking about the events related to sexual misconduct described in the previous sections, did [would] [INSTITUTION] play a role by... 1. Actively supporting you [the person]* with either formal or informal resources (e.g., counseling, academic services, meetings or phone calls)?
3C	49	3	3B	3C	3C		1	Assault	Harassment					2. Apologizing for what happened to you?	ARC3 Campus Climate Survey	Y/N/NA	Instructions: In thinking about the events related to sexual misconduct described in the previous sections, did [would] [INSTITUTION] play a role by... 1. Actively supporting you [the person]* with either formal or informal resources (e.g., counseling, academic services, meetings or phone calls)?
3C	50	3	3B	3C	6C		1	Assault	Harassment					3. Believing your report?	ARC3 Campus Climate Survey	Y/N/NA	Instructions: In thinking about the events related to sexual misconduct described in the previous sections, did [would] [INSTITUTION] play a role by... 1. Actively supporting you [the person]* with either formal or informal resources (e.g., counseling, academic services, meetings or phone calls)?
3C	51	3	3E	3C	2C	1C	1	Assault	Psych Safety					4. Allowing you to have a say in how your report was handled?	ARC3 Campus Climate Survey	Y/N/NA	Instructions: In thinking about the events related to sexual misconduct described in the previous sections, did [would] [INSTITUTION] play a role by... 1. Actively supporting you [the person]* with either formal or informal resources (e.g., counseling, academic services, meetings or phone calls)?
3E	54	3	3E		5C		1	Psych Safety		1		1		7. Create an environment where this type of experience was safe to discuss?	ARC3 Campus Climate Survey	Y/N/NA	Instructions: In thinking about the events related to sexual misconduct described in the previous sections, did [would] [INSTITUTION] play a role by... 1. Actively supporting you [the person]* with either formal or informal resources (e.g., counseling, academic services, meetings or phone calls)?
5C	55	3	3E		6C	5C	1	Assault	Psych Safety	1		1		8. Create an environment where this type of experience was recognized as a problem?	ARC3 Campus Climate Survey	Y/N/NA	Instructions: In thinking about the events related to sexual misconduct described in the previous sections, did [would] [INSTITUTION] play a role by... 1. Actively supporting you [the person]* with either formal or informal resources (e.g., counseling, academic services, meetings or phone calls)?
6E	55	3	3E		6C	5C	1	Psych Safety	Assault	1		1		8. Create an environment where this type of experience was recognized as a problem?	ARC3 Campus Climate Survey	Y/N/NA	Instructions: In thinking about the events related to sexual misconduct described in the previous sections, did [would] [INSTITUTION] play a role by... 1. Actively supporting you [the person]* with either formal or informal resources (e.g., counseling, academic services, meetings or phone calls)?
2E	56	3	3E		2C		1	Psych Safety	Assault					9. Not doing enough to prevent this type of experience/s?	ARC3 Campus Climate Survey	Y/N/NA	Instructions: In thinking about the events related to sexual misconduct described in the previous sections, did [would] [INSTITUTION] play a role by... 1. Actively supporting you [the person]* with either formal or informal resources (e.g., counseling, academic services, meetings or phone calls)?
3E	57	3	3E		4C		1	Psych Safety		1		1		10. Creating an environment in which this type of experience/s seemed common or normal?	ARC3 Campus Climate Survey	Y/N/NA	Instructions: In thinking about the events related to sexual misconduct described in the previous sections, did [would] [INSTITUTION] play a role by... 1. Actively supporting you [the person]* with either formal or informal resources (e.g., counseling, academic services, meetings or phone calls)?
4C	57	3	3E		4C		1	Psych Safety	Assault	1		1		10. Creating an environment in which this type of experience/s seemed common or normal?	ARC3 Campus Climate Survey	Y/N/NA	Instructions: In thinking about the events related to sexual misconduct described in the previous sections, did [would] [INSTITUTION] play a role by... 1. Actively supporting you [the person]* with either formal or informal resources (e.g., counseling, academic services, meetings or phone calls)?
4E	57	3	3E		4C		1	Psych Safety	Assault	1		1		10. Creating an environment in which this type of experience/s seemed common or normal?	ARC3 Campus Climate Survey	Y/N/NA	Instructions: In thinking about the events related to sexual misconduct described in the previous sections, did [would] [INSTITUTION] play a role by... 1. Actively supporting you [the person]* with either formal or informal resources (e.g., counseling, academic services, meetings or phone calls)?
4C	58	3	3E		4C		1	Psych Safety	Assault	1		1		11. Creating an environment in which this experience seemed more likely to occur?	ARC3 Campus Climate Survey	Y/N/NA	Instructions: In thinking about the events related to sexual misconduct described in the previous sections, did [would] [INSTITUTION] play a role by... 1. Actively supporting you [the person]* with either formal or informal resources (e.g., counseling, academic services, meetings or phone calls)?
2B	59	3	3B	3C	2C		1	Assault	Harassment					12. Making it difficult to report the experience/s?	ARC3 Campus Climate Survey	Y/N/NA	Instructions: In thinking about the events related to sexual misconduct described in the previous sections, did [would] [INSTITUTION] play a role by... 1. Actively supporting you [the person]* with either formal or informal resources (e.g., counseling, academic services, meetings or phone calls)?
3B	59	3	3B	3C	2C		1	Assault	Harassment					12. Making it difficult to report the experience/s?	ARC3 Campus Climate Survey	Y/N/NA	Instructions: In thinking about the events related to sexual misconduct described in the previous sections, did [would] [INSTITUTION] play a role by... 1. Actively supporting you [the person]* with either formal or informal resources (e.g., counseling, academic services, meetings or phone calls)?
3C	59	3	3B	3C	2C		1	Assault	Harassment					12. Making it difficult to report the experience/s?	ARC3 Campus Climate Survey	Y/N/NA	Instructions: In thinking about the events related to sexual misconduct described in the previous sections, did [would] [INSTITUTION] play a role by... 1. Actively supporting you [the person]* with either formal or informal resources (e.g., counseling, academic services, meetings or phone calls)?
3B	60	3	3B	3C	1C	3C	1	Assault	Harassment					13. Responding inadequately to the experience/s, if reported?	ARC3 Campus Climate Survey	Y/N/NA	Instructions: In thinking about the events related to sexual misconduct described in the previous sections, did [would] [INSTITUTION] play a role by... 1. Actively supporting you [the person]* with either formal or informal resources (e.g., counseling, academic services, meetings or phone calls)?
3B	62	3	3B	3C	6C	3C	1	Assault	Harassment					15. Covering up the experience/s?	ARC3 Campus Climate Survey	Y/N/NA	Instructions: In thinking about the events related to sexual misconduct described in the previous sections, did [would] [INSTITUTION] play a role by... 1. Actively supporting you [the person]* with either formal or informal resources (e.g., counseling, academic services, meetings or phone calls)?
3C	62	3	3B	3C	6C	3C	1	Assault	Harassment					15. Covering up the experience/s?	ARC3 Campus Climate Survey	Y/N/NA	Instructions: In thinking about the events related to sexual misconduct described in the previous sections, did [would] [INSTITUTION] play a role by... 1. Actively supporting you [the person]* with either formal or informal resources (e.g., counseling, academic services, meetings or phone calls)?
3C	63	3	3B	3C	5C	3C	1	Assault	Harassment					16. Denying your experience/s in some way?	ARC3 Campus Climate Survey	Y/N/NA	Instructions: In thinking about the events related to sexual misconduct described in the previous sections, did [would] [INSTITUTION] play a role by... 1. Actively supporting you [the person]* with either formal or informal resources (e.g., counseling, academic services, meetings or phone calls)?
3B	64	3	3B	3C	1C		1	Assault	Harassment	1	Just flagging to say we should be sure to include some items about concerns about retalition in response to reporting			17. Punishing you in some way for reporting the experience/s (e.g., loss of privileges or status)?	ARC3 Campus Climate Survey	Y/N/NA	Instructions: In thinking about the events related to sexual misconduct described in the previous sections, did [would] [INSTITUTION] play a role by... 1. Actively supporting you [the person]* with either formal or informal resources (e.g., counseling, academic services, meetings or phone calls)?
3C	64	3	3B	3C	1C		1	Assault	Harassment	1	Just flagging to say we should be sure to include some items about concerns about retalition in response to reporting			17. Punishing you in some way for reporting the experience/s (e.g., loss of privileges or status)?	ARC3 Campus Climate Survey	Y/N/NA	Instructions: In thinking about the events related to sexual misconduct described in the previous sections, did [would] [INSTITUTION] play a role by... 1. Actively supporting you [the person]* with either formal or informal resources (e.g., counseling, academic services, meetings or phone calls)?
3B	66	3	3B	3C	6C	5C	1	Assault	Harassment					19. Suggesting your experience/s might affect the reputation of the institution?	ARC3 Campus Climate Survey	Y/N/NA	Instructions: In thinking about the events related to sexual misconduct described in the previous sections, did [would] [INSTITUTION] play a role by... 1. Actively supporting you [the person]* with either formal or informal resources (e.g., counseling, academic services, meetings or phone calls)?
3C	66	3	3B	3C	6C	5C	1	Assault	Harassment					19. Suggesting your experience/s might affect the reputation of the institution?	ARC3 Campus Climate Survey	Y/N/NA	Instructions: In thinking about the events related to sexual misconduct described in the previous sections, did [would] [INSTITUTION] play a role by... 1. Actively supporting you [the person]* with either formal or informal resources (e.g., counseling, academic services, meetings or phone calls)?
6B	66	3	3B	3C	6C	5C	1	Assault	Harassment					19. Suggesting your experience/s might affect the reputation of the institution?	ARC3 Campus Climate Survey	Y/N/NA	Instructions: In thinking about the events related to sexual misconduct described in the previous sections, did [would] [INSTITUTION] play a role by... 1. Actively supporting you [the person]* with either formal or informal resources (e.g., counseling, academic services, meetings or phone calls)?
3E	67	3	3E		4C		1	Psych Safety	Assault					20. Creating an environment where you no longer felt like a valued member of the institution?	ARC3 Campus Climate Survey	Y/N/NA	Instructions: In thinking about the events related to sexual misconduct described in the previous sections, did [would] [INSTITUTION] play a role by... 1. Actively supporting you [the person]* with either formal or informal resources (e.g., counseling, academic services, meetings or phone calls)?
4E	67	3	3E		4C		1	Psych Safety	Assault					20. Creating an environment where you no longer felt like a valued member of the institution?	ARC3 Campus Climate Survey	Y/N/NA	Instructions: In thinking about the events related to sexual misconduct described in the previous sections, did [would] [INSTITUTION] play a role by... 1. Actively supporting you [the person]* with either formal or informal resources (e.g., counseling, academic services, meetings or phone calls)?
4E	68	3	3E		4C	1C	1	Psych Safety	Assault					21. Creating an environment where staying at [INSTITUTION] was difficult for you?	ARC3 Campus Climate Survey	Y/N/NA	Instructions: In thinking about the events related to sexual misconduct described in the previous sections, did [would] [INSTITUTION] play a role by... 1. Actively supporting you [the person]* with either formal or informal resources (e.g., counseling, academic services, meetings or phone calls)?
4B	70	3	0E	0B	4C		1	Psych Safety	Assault	1	might want to be sure we include some items about discrimination based on sexual orientation or gender-preferences?			23. Creating an environment in which you felt discriminated against based on your sexual orientation?	ARC3 Campus Climate Survey	Y/N/NA	Instructions: In thinking about the events related to sexual misconduct described in the previous sections, did [would] [INSTITUTION] play a role by... 1. Actively supporting you [the person]* with either formal or informal resources (e.g., counseling, academic services, meetings or phone calls)?
4E	70	3	0E	0B	4C		1	Psych Safety	Assault	1	might want to be sure we include some items about discrimination based on sexual orientation or gender-preferences?			23. Creating an environment in which you felt discriminated against based on your sexual orientation?	ARC3 Campus Climate Survey	Y/N/NA	Instructions: In thinking about the events related to sexual misconduct described in the previous sections, did [would] [INSTITUTION] play a role by... 1. Actively supporting you [the person]* with either formal or informal resources (e.g., counseling, academic services, meetings or phone calls)?
3E	73	3	3E		4C		1	Psych Safety	Assault					26. Creating an environment in which you felt discriminated against based on your race?	ARC3 Campus Climate Survey	Y/N/NA	Instructions: In thinking about the events related to sexual misconduct described in the previous sections, did [would] [INSTITUTION] play a role by... 1. Actively supporting you [the person]* with either formal or informal resources (e.g., counseling, academic services, meetings or phone calls)?
3E	74	3	3E		3C	5C	1	Psych Safety	Assault					27. Expressing a biased or negative attitude toward you and/or your experience/s based on your race?	ARC3 Campus Climate Survey	Y/N/NA	Instructions: In thinking about the events related to sexual misconduct described in the previous sections, did [would] [INSTITUTION] play a role by... 1. Actively supporting you [the person]* with either formal or informal resources (e.g., counseling, academic services, meetings or phone calls)?
5C	77	3	7E		5C		1	Psych Safety	Assault	1		1		3. On or around this campus, I feel safe from sexual violence.	ARC3 Campus Climate Survey	strongly disagree - strongly agree	please indicate the degree to which you agree or disagree with the following statements
5C	79	3	N		5C		1	Assault	Other	1		1		1. I don’t think sexual misconduct is a problem at [INSTITUTION].	ARC3 Campus Climate Survey	strongly disagree - strongly agree	please indicate the degree to which you agree or disagree with the following statements
5E	83	23	5E		5E	5D	1	Psych Safety	Civility	1		1		1. If you make a mistake on this team, it is often held against you.	Edmondson, 1999	strongly disagree - strongly agree	Team psychological safety
5E	86	23	5E		5E		1	Psych Safety		1		1		4. It is safe to take a risk on this team.	Edmondson, 1999	strongly disagree - strongly agree	Team psychological safety
1B	117	10	1B		1B	2B	1	Harassment		1		1		a. Sexual harassment is not tolerated at this school	BJS Campus Climate Survey	strongly disagree - strongly agree	Please indicate how much you agree or disagree with each of the following statements. Please answer as best as you can when thinking about your school.
4C	118	10	3C		4C		1	Assault		1		1		b. This school takes training in sexual assault prevention seriously	BJS Campus Climate Survey	strongly disagree - strongly agree	Please indicate how much you agree or disagree with each of the following statements. Please answer as best as you can when thinking about your school.
4C	119	10	7C		4C		1	Assault						c. This school is doing a good job of educating students about sexual assault (e.g., what consent means, how to define sexual assault, how to look out for one another)	BJS Campus Climate Survey	strongly disagree - strongly agree	Please indicate how much you agree or disagree with each of the following statements. Please answer as best as you can when thinking about your school.
7C	119	10	7C		4C		1	Assault						c. This school is doing a good job of educating students about sexual assault (e.g., what consent means, how to define sexual assault, how to look out for one another)	BJS Campus Climate Survey	strongly disagree - strongly agree	Please indicate how much you agree or disagree with each of the following statements. Please answer as best as you can when thinking about your school.
4C	120	10	5C		7C	4C	1	Assault		1		1		d. This school is doing a good job of trying to prevent sexual assault from happening	BJS Campus Climate Survey	strongly disagree - strongly agree	Please indicate how much you agree or disagree with each of the following statements. Please answer as best as you can when thinking about your school.
7C	120	10	5C		7C	4C	1	Assault		1		1		d. This school is doing a good job of trying to prevent sexual assault from happening	BJS Campus Climate Survey	strongly disagree - strongly agree	Please indicate how much you agree or disagree with each of the following statements. Please answer as best as you can when thinking about your school.
7C	121	10	7C		7C		1	Assault					NBFJ	e. This school is doing a good job of providing needed services to victims of sexual assault	BJS Campus Climate Survey	strongly disagree - strongly agree	Please indicate how much you agree or disagree with each of the following statements. Please answer as best as you can when thinking about your school.
1C	122	10	5C		2C	1C	1	Assault					NBFJ	f. This school is doing a good job of investigating incidents of sexual assault	BJS Campus Climate Survey	strongly disagree - strongly agree	Please indicate how much you agree or disagree with each of the following statements. Please answer as best as you can when thinking about your school.
6C	123	10	5C		6C		1	Assault		1		1	needs work	g. This school is doing a good job of holding people accountable for committing sexual assault	BJS Campus Climate Survey	strongly disagree - strongly agree	Please indicate how much you agree or disagree with each of the following statements. Please answer as best as you can when thinking about your school.
7C	125	10	7C		7C		1	Assault		1		1	needs work	b. I know what services are available for people who experience sexual assault	BJS Campus Climate Survey	strongly disagree - strongly agree	Please indicate how much you agree or disagree with each of the following statements. Please answer as best as you can when thinking about your school.
2C	126	10	7C	2C	7C		1	Assault			knowledge, not climate			c. If a friend of mine were sexually assaulted, I know where to take my friend to get help	BJS Campus Climate Survey	strongly disagree - strongly agree	Please indicate how much you agree or disagree with each of the following statements. Please answer as best as you can when thinking about your school.
7C	126	10	7C	2C	7C		1	Assault			knowledge, not climate			c. If a friend of mine were sexually assaulted, I know where to take my friend to get help	BJS Campus Climate Survey	strongly disagree - strongly agree	Please indicate how much you agree or disagree with each of the following statements. Please answer as best as you can when thinking about your school.
5C	127	10	2C		5C	2C	1	Assault					NBFJ	d. At this school, students who are accused of perpetrating a sexual assault are treated fairly	BJS Campus Climate Survey	strongly disagree - strongly agree	Please indicate how much you agree or disagree with each of the following statements. Please answer as best as you can when thinking about your school.
1C	128	10	2C		1C		1	Assault					NBFJ	e. At this school, when it is determined that sexual assault has happened, the perpetrator gets punished appropriately	BJS Campus Climate Survey	strongly disagree - strongly agree	Please indicate how much you agree or disagree with each of the following statements. Please answer as best as you can when thinking about your school.
2C	128	10	2C		1C		1	Assault					NBFJ	e. At this school, when it is determined that sexual assault has happened, the perpetrator gets punished appropriately	BJS Campus Climate Survey	strongly disagree - strongly agree	Please indicate how much you agree or disagree with each of the following statements. Please answer as best as you can when thinking about your school.
2E	131	10	3C	3E	2C	3C	1	Assault	Psych Safety	1		1		c. Treat me with dignity and respect	BJS Campus Climate Survey	strongly disagree - strongly agree	If I were sexually assaulted I believe this school would…
3E	131	10	3C	3E	2C	3C	1	Assault	Psych Safety	1		1		c. Treat me with dignity and respect	BJS Campus Climate Survey	strongly disagree - strongly agree	If I were sexually assaulted I believe this school would…
1C	132	10	7C		1C	2C	1	Assault						d. Enable me to continue my education without having to interact with the person who assaulted me	BJS Campus Climate Survey	strongly disagree - strongly agree	If I were sexually assaulted I believe this school would…
2B	139	12	2C	2B	7C		1	Assault	Harassment		knowledge, not climate			4. How knowledgeable are you about where to make a report of sexual assault or sexual misconduct at [University]?	Cantor, D., Fisher, B., Chibnall, S. H., Townsend, R., Lee, H., Thomas, G., … Westat, I. (2015)
2B	140	12	2C	2B	7C		1	Assault	Harassment		knowledge, not climate			5. How knowledgeable are you about what happens when a student reports an incident of sexual assault or sexual misconduct at [University]?	Cantor, D., Fisher, B., Chibnall, S. H., Townsend, R., Lee, H., Thomas, G., … Westat, I. (2015)
3C	143	12	3C	3E	3C		1	Assault	Psych Safety				NBFJ	3. If someone were to report a sexual assault or sexual misconduct to an official at [University], how likely is it that campus officials would take the report seriously?	Cantor, D., Fisher, B., Chibnall, S. H., Townsend, R., Lee, H., Thomas, G., … Westat, I. (2015)
3E	143	12	3C	3E	3C		1	Assault	Psych Safety				NBFJ	3. If someone were to report a sexual assault or sexual misconduct to an official at [University], how likely is it that campus officials would take the report seriously?	Cantor, D., Fisher, B., Chibnall, S. H., Townsend, R., Lee, H., Thomas, G., … Westat, I. (2015)
2E	144	12	3E		2C		1	Psych Safety	Harassment				NBFJ	4. If someone were to report a sexual assault or sexual misconduct to an official at [University], how likely is it that campus officials would protect the safety of the person making the report?	Cantor, D., Fisher, B., Chibnall, S. H., Townsend, R., Lee, H., Thomas, G., … Westat, I. (2015)
3C	144	12	3E		2C		1	Psych Safety	Assault				NBFJ	4. If someone were to report a sexual assault or sexual misconduct to an official at [University], how likely is it that campus officials would protect the safety of the person making the report?	Cantor, D., Fisher, B., Chibnall, S. H., Townsend, R., Lee, H., Thomas, G., … Westat, I. (2015)
3C	145	12	3C	2C	2C		1	Assault					NBFJ	5. If someone were to report a sexual assault or sexual misconduct to an official at [University], how likely is it that campus officials would conduct a fair investigation?	Cantor, D., Fisher, B., Chibnall, S. H., Townsend, R., Lee, H., Thomas, G., … Westat, I. (2015)
3C	146	12	3C		1C		1	Assault					NBFJ	6. If someone were to report a sexual assault or sexual misconduct to an official at [University], how likely is it that campus officials would take action against the offender(s)?	Cantor, D., Fisher, B., Chibnall, S. H., Townsend, R., Lee, H., Thomas, G., … Westat, I. (2015)
3C	147	12	3C		3C		1	Assault					NBFJ	7. If someone were to report a sexual assault or sexual misconduct to an official at [University], how likely is it that campus officials would take action to address factors that may have led to the sexual assault or sexual misconduct?	Cantor, D., Fisher, B., Chibnall, S. H., Townsend, R., Lee, H., Thomas, G., … Westat, I. (2015)
6B	151	13	5O		6B	5B	1	Harassment	Other					(4) Women feel that they must work especially hard to be considered equal in work.	Carapinha et al
5B	152	13	5D		6B		1	Civility	Harassment					(5) Women are asked or assigned to perform activities because of their gender.	Carapinha et al
6B	152	13	5D		6B		1	Civility	Harassment					(5) Women are asked or assigned to perform activities because of their gender.	Carapinha et al
NA	153	13	NA		5B		1	Harassment	NA					(6) Fatigue from gender issues contributes to professional dissatisfaction.	Carapinha et al
3E	156	13	3E		3D		1	Psych Safety	Civility	1		1	could rework to be more specific about the type of concern	(1) The leadership in my department is approachable when faculty members have job-related concerns.	Carapinha et al
6D	158	13	6O		6D	7D	1	Civility	Other	1	SOURCE item about fairness of perf expects	1	similar to existing SOURCE item	(3) Performance expectations for faculty are communicated clearly in my department.	Carapinha et al
3E	171	15	3E		3E		1	Psych Safety		1		1	similar to existing SOURCE item	I have supervisors I trust in my organization	Clark et al 2013	strongly disagree - strongly agree		Perceptions of org. climate
1D	172	15	1A		1D		1	Bullying	Civility				likely true anywhere, but may not mean much	Civility clearly reflected in its mission or vision statement	Clark et al 2013	completely untrue to completely true		Ratings of civility resources
2A	173	15	2A		2D	7D	1	Bullying	Civility	1		1	needs work	Procedures for addressing uncivil behavior are publicly available	Clark et al 2013	completely untrue to completely true		Ratings of civility resources
2D	173	15	2A		2D	7D	1	Bullying	Civility	1		1		Procedures for addressing uncivil behavior are publicly available	Clark et al 2013	completely untrue to completely true		Ratings of civility resources
7A	173	15	2A		2D	7D	1	Bullying	Civility	1		1		Procedures for addressing uncivil behavior are publicly available	Clark et al 2013	completely untrue to completely true		Ratings of civility resources
3E	174	15	3D		3D	3E	1	Civility	Psych Safety	1		1		Abused his or her position of authority?	Clark et al 2013	never to very often		Frequency of incivility
5E	177	15	OE		5E	2E	1	Psych Safety	Other					How you feel about the workplace: forgiving:unforgiving	Clark et al 2013	semantic differential scale		Feelings about curent employment
Other	188	21	O	5A	5A	5A	1	Bullying	Other	1		1		Creates negative energy in the organization (e.g., gossiping, bullying)	Desselle et al	never to all the time		OCB scale
3E	200	21	5E	3E	5D		1	Psych Safety	Civility	1	Frame wrt PI or leader.	1	similar to existing SOURCE item	Takes credit for the work of others	Desselle et al	never to all the time		OCB scale
3E	213	23	3E	5E	5E		1	Psych Safety		1		1		2. Members of this team are able to bring up problems and tough issues. .	Edmondson, 1999	strongly disagree - strongly agree		Team psych safety
5E	213	23	3E	5E	5E		1	Psych Safety		1		1		2. Members of this team are able to bring up problems and tough issues. .	Edmondson, 1999	strongly disagree - strongly agree		Team psych safety
5E	217	23	5E		5E		1	Psych Safety		1		1		6. No one on this team would deliberately act in a way that undermines my efforts	Edmondson, 1999	strongly disagree - strongly agree		Team psych safety
3B	219	27	3B		2B		1	Harassment		1		1		1. It would be risky for me to file a sexual harassment complaint.∗	Estrada 2011			* = reverse scored
3B	220	27	3B		3B	2B	1	Harassment		1		1		2. A sexual harassment complaint would not be taken seriously.∗	Estrada 2011			* = reverse scored
1B	221	27	3B		2B	1B	1	Harassment		1	potential NBFJ	1		3. A sexual harassment complaint would be thoroughly investigated.	Estrada 2011			* = reverse scored
3B	221	27	3B		2B	1B	1	Harassment		1	potential NBFJ	1		3. A sexual harassment complaint would be thoroughly investigated.	Estrada 2011			* = reverse scored
3B	222	27	3B		3B	2B	1	Harassment		1		1		4. I would feel comfortable reporting a sexual harassment complaint at my current duty station.	Estrada 2011			* = reverse scored
1B	223	27	1B		5B	1B	1	Harassment		1		1		5. Sexual harassment is not tolerated at my current duty station.	Estrada 2011			* = reverse scored
5B	223	27	1B		5B	1B	1	Harassment		1		1		5. Sexual harassment is not tolerated at my current duty station.	Estrada 2011			* = reverse scored
2B	224	27	5B		2B	1B	1	Harassment		1		1		6. Individuals who sexually harass others get away with it.∗	Estrada 2011			* = reverse scored
5B	224	27	5B		2B	1B	1	Harassment		1		1		6. Individuals who sexually harass others get away with it.∗	Estrada 2011			* = reverse scored
2B	226	27	3B		2B		1	Harassment					NBFJ	8. Penalties against individuals who sexually harass others at work are strongly enforced.	Estrada 2011			* = reverse scored
3B	226	27	3B		2B		1	Harassment					NBFJ	8. Penalties against individuals who sexually harass others at work are strongly enforced.	Estrada 2011			* = reverse scored
1B	227	27	3B	5B	2B	1B	1	Harassment		1		1	needs work	9. Actions are being taken to prevent sexual harassment.	Estrada 2011			* = reverse scored
2B	227	27	3B	5B	2B	1B	1	Harassment		1		1	needs work	9. Actions are being taken to prevent sexual harassment.	Estrada 2011			* = reverse scored
3B	227	27	3B	5B	2B	1B	1	Harassment		1		1	needs work	9. Actions are being taken to prevent sexual harassment.	Estrada 2011			* = reverse scored
3B	232	34	5D		5B	3B	1	Civility	Harassment					(5) Women are asked or assigned to perform activities because of their gender.	Harvard Medical School Visiting Clerkship Program Evaluation Survey
NA	233	34	NA		5B		1	Harassment	NA					(6) Fatigue from gender issues contributes to professional dissatisfaction.	Harvard Medical School Visiting Clerkship Program Evaluation Survey
1A	238	35	1A	1E	1B		1	Bullying	Psych Safety					3. The third question asked respondents if their workplace had ‘a policy for dealing with aggressive behaviour of other staff?’.	Hegney, D., Plank, A., & Parker, V. (2003)
1B	238	35	1A	1E	1B		1	Bullying	Psych Safety					3. The third question asked respondents if their workplace had ‘a policy for dealing with aggressive behaviour of other staff?’.	Hegney, D., Plank, A., & Parker, V. (2003)
1E	238	35	1A	1E	1B		1	Bullying	Psych Safety					3. The third question asked respondents if their workplace had ‘a policy for dealing with aggressive behaviour of other staff?’.	Hegney, D., Plank, A., & Parker, V. (2003)
1B	241	35	N		1B		1	Harassment		1		1	needs work	6. Respondents who answered ‘yes’ were asked on the same five‐point Likert scale if they believed the policy was ‘adequate in dealing with this issue?’.	Hegney, D., Plank, A., & Parker, V. (2003)
1C	242	36	3C	7C	1C	1A	1	Assault	Bullying	1		1	needs work	a. In this organization there would be negative consequences for someone who behaved in a physically aggressive or threatening manner towards ___. ('their supervisor'; 'their peer'; their subordinate; 'a service provider'.)	Inness, M., LeBlanc, M. M., & Barling, J. (2008)	strongly disagree - strongly agree		perceived sanctions scale
3A	242	36	3C	7C	1C	1A	1	Assault	Bullying					a. In this organization there would be negative consequences for someone who behaved in a physically aggressive or threatening manner towards ___. ('their supervisor'; 'their peer'; their subordinate; 'a service provider'.)	Inness, M., LeBlanc, M. M., & Barling, J. (2008)	strongly disagree - strongly agree		perceived sanctions scale
3A	243	36	3C	7C	1A		1	Assault	Bullying	1		1	needs work	b. In this organization there would be negative consequences for someone who behaved in a verbally aggressive or threatening manner towards ________.	Inness, M., LeBlanc, M. M., & Barling, J. (2008)	strongly disagree - strongly agree		perceived sanctions scale
2A	244	36	3C	7C	2C	2A	1	Assault	Bullying	1		1	needs work	c. In this organization an individual would be sanctioned or reprimanded for behaving aggressively towards _______.	Inness, M., LeBlanc, M. M., & Barling, J. (2008)	strongly disagree - strongly agree		perceived sanctions scale
2C	244	36	3C	7C	2C	2A	1	Assault	Bullying	1		1	needs work	c. In this organization an individual would be sanctioned or reprimanded for behaving aggressively towards _______.	Inness, M., LeBlanc, M. M., & Barling, J. (2008)	strongly disagree - strongly agree		perceived sanctions scale
2A	245	36	3C	7C	2C	2A	1	Assault	Bullying	1		1	needs work	d. In this organization, an individual could get away with being aggressive towards________ (reverse scored).	Inness, M., LeBlanc, M. M., & Barling, J. (2008)	strongly disagree - strongly agree		perceived sanctions scale
2C	245	36	3C	7C	2C	2A	1	Assault	Bullying	1		1	needs work	d. In this organization, an individual could get away with being aggressive towards________ (reverse scored).	Inness, M., LeBlanc, M. M., & Barling, J. (2008)	strongly disagree - strongly agree		perceived sanctions scale
3A	252	38	5E	3E	5A		1	Psych Safety	Bullying	1	consider framing wrt PI or group-leader behavior towards others in the group?			22. Build themselves up by tearing others down	Kacmar, K. M., & Ferris, G. R. (1991)			Factor 1: General political behavior
5E	252	38	5E	3E	5A		1	Psych Safety	Bullying	1	consider framing wrt PI or group-leader behavior towards others in the group?			22. Build themselves up by tearing others down	Kacmar, K. M., & Ferris, G. R. (1991)			Factor 1: General political behavior
NA	259	38	NA		2E		1	Psych Safety	NA		Help me understand how we might rework this one	1	needs work	38. Pay and promotion policies are not politically applied	Kacmar, K. M., & Ferris, G. R. (1991)			Factor 3: Pay and promotion
3C	263	39	3C	2C	5C		1	Assault		1		1	needs work	Management encourages employees to report physical violence.	Kessler, S. R., Spector, P. E., Chang, C.-H., & Parr, A. D. (2008)			Practices
5C	263	39	3C	2C	5C		1	Assault		1		1	needs work	Management encourages employees to report physical violence.	Kessler, S. R., Spector, P. E., Chang, C.-H., & Parr, A. D. (2008)			Practices
3B	264	39	3B	2B	5C		1	Harassment	Assault	1		1	needs work	Management encourages employees to report verbal violence.	Kessler, S. R., Spector, P. E., Chang, C.-H., & Parr, A. D. (2008)			Practices
3C	264	39	3B	2B	5C		1	Harassment	Assault	1		1	needs work	Management encourages employees to report verbal violence.	Kessler, S. R., Spector, P. E., Chang, C.-H., & Parr, A. D. (2008)			Practices
3C	265	39	3C		3C		1	Assault		1	potential NBFJ	1	needs work	Reports of workplace violence from other employees are taken seriously by management.	Kessler, S. R., Spector, P. E., Chang, C.-H., & Parr, A. D. (2008)			Practices
3A	266	39	3A	3B	5A	1A	1	Bullying	Harassment	1		1	needs work	Abusive behaviour is not tolerated at work.	Kessler, S. R., Spector, P. E., Chang, C.-H., & Parr, A. D. (2008)			Practices
5A	266	39	3A	3B	5A	1A	1	Assault	Harassment	1		1	needs work	Abusive behaviour is not tolerated at work.	Kessler, S. R., Spector, P. E., Chang, C.-H., & Parr, A. D. (2008)			Practices
1C	267	39	1C		1C		1	Assault		1		1	perhaps combine w 268	My employer provides adequate assault/violence prevention policies.	Kessler, S. R., Spector, P. E., Chang, C.-H., & Parr, A. D. (2008)			Policies
2C	268	39	2C		2C		1	Assault		1		1	perhaps combine w 267	My employer provides adequate assault/violence prevention procedures.	Kessler, S. R., Spector, P. E., Chang, C.-H., & Parr, A. D. (2008)			Policies
2B	269	39	2B	2C	2C		1	Harassment	Assault					In my unit, violence prevention procedures are detailed.	Kessler, S. R., Spector, P. E., Chang, C.-H., & Parr, A. D. (2008)			Policies
7C	271	39	3C	7C	7C		1	Assault		1	effective? Meaningful?	1	adequate?	In my unit, there is training on violence prevention policies and procedures.	Kessler, S. R., Spector, P. E., Chang, C.-H., & Parr, A. D. (2008)			Policies
7C	272	39	7C		7C		1	Assault						In my unit, information about violence prevention is distributed regularly.	Kessler, S. R., Spector, P. E., Chang, C.-H., & Parr, A. D. (2008)			Policies
5C	277	39	3C	5C	5C	6C	1	Assault						In my unit, violence prevention policies and procedures are nothing more than a cover-up for lawsuits.	Kessler, S. R., Spector, P. E., Chang, C.-H., & Parr, A. D. (2008)			Pressure
6C	277	39	3C	5C	5C	6C	1	Assault						In my unit, violence prevention policies and procedures are nothing more than a cover-up for lawsuits.	Kessler, S. R., Spector, P. E., Chang, C.-H., & Parr, A. D. (2008)			Pressure
1E	281	40	1E		1O		1	Psych Safety	Other	1		1	needs work	3. Our company policies provide a safe and healthy working environment to all its employees.	Kim, B.-J., Nurunnabi, M., Kim, T.-H., & Jung, S.-Y. (2019)			Turker's CSR scale
3D	324	41	3D	3E	3B		1	Civility	Harassment	1		1	needs work	5. My views are encouraged and welcomed by my supervisors and senior leaders without regard to my gender.	Kramer and Harris, HBR 2018	strongly disagree - strongly agree		Gender Bias
3E	324	41	3D	3E	3B		1	Civility	Harassment	1		1	needs work	5. My views are encouraged and welcomed by my supervisors and senior leaders without regard to my gender.	Kramer and Harris, HBR 2018	strongly disagree - strongly agree		Gender Bias
2B	325	41	5O		2B	3B	1	Harassment	Other	1		1	needs work	6. Career-enhancing assignments and opportunities are disproportionately given to men.	Kramer and Harris, HBR 2018	strongly disagree - strongly agree		Gender Bias
5A	329	41	5A		5A		1	Bullying		1		1	needs work	10. I’m aware of bullying behavior in the workplace.	Kramer and Harris, HBR 2018	strongly disagree - strongly agree		Civility
2A	330	41	5A	5B	2A	2D	1	Bullying	Civility	1		1	needs work	11. There are adverse consequences for senior leaders who are abusive, disrespectful, or hostile.	Kramer and Harris, HBR 2018	strongly disagree - strongly agree		Civility
2B	330	41	5A	5B	2A	2D	1	Bullying	Civility	1		1	needs work	11. There are adverse consequences for senior leaders who are abusive, disrespectful, or hostile.	Kramer and Harris, HBR 2018	strongly disagree - strongly agree		Civility
5A	330	41	5A	5B	2A	2D	1	Bullying	Civility	1		1	needs work	11. There are adverse consequences for senior leaders who are abusive, disrespectful, or hostile.	Kramer and Harris, HBR 2018	strongly disagree - strongly agree		Civility
5B	334	41	5B		5B		1	Harassment		1		1	needs work	15. I have witnessed or heard of offensive or inappropriate sexual jokes, innuendoes, banter, or comments in our workplace.	Kramer and Harris, HBR 2018	very frequently - never		Inappropriate Sexual Conduct
3B	339	41	3B		3B		1	Harassment		1		1	needs work	20. Managers here tolerate or turn a blind eye to inappropriate sexual conduct.	Kramer and Harris, HBR 2018	strongly disagree - strongly agree		Inappropriate Sexual Conduct
5B	342	41	5E		2B	5B	1	Psych Safety	Harassment	1		1	needs work	23. I would be comfortable reporting inappropriate sexual conduct by a coworker.	Kramer and Harris, HBR 2018	strongly disagree - strongly agree		Inappropriate Sexual Conduct
3E	343	41	3E		2B	5B	1	Psych Safety	Harassment	1		1	needs work	24. I would be comfortable reporting inappropriate sexual conduct by a supervisor.	Kramer and Harris, HBR 2018	strongly disagree - strongly agree		Inappropriate Sexual Conduct
3B	346	41	3B	3C	2B	5B	1	Harassment	Assault	1	Perhaps frame wrt "civil behavior" or "appropriate interpersonal behavior"?	1	not sure the phrase "innappropriate gender-related behavior" is going to be well understood/interpreted	27. Star performers are held to the same standards as other employees with respect to inappropriate gender-related behavior.	Kramer and Harris, HBR 2018	strongly disagree - strongly agree		Overall Workplace Climate
5B	346	41	3B	3C	2B	5B	1	Harassment	Assault	1	Perhaps frame wrt "civil behavior" or "appropriate interpersonal behavior"?	1	not sure the phrase "innappropriate gender-related behavior" is going to be well understood/interpreted	27. Star performers are held to the same standards as other employees with respect to inappropriate gender-related behavior.	Kramer and Harris, HBR 2018	strongly disagree - strongly agree		Overall Workplace Climate
1B	348	41	1B	1C	1B	2B	1	Harassment	Assault	1	Perhaps frame wrt "civil behavior" or "appropriate interpersonal behavior"?	1	not sure the phrase "innappropriate gender-related behavior" is going to be well understood/interpreted	29. The organization’s policies and processes with respect to prohibiting and reporting inappropriate gender-related behavior are easy to understand and follow.	Kramer and Harris, HBR 2018	very frequently - never		Overall Workplace Climate
1C	348	41	1B	1C	1B	2B	1	Harassment	Assault	1	Perhaps frame wrt "civil behavior" or "appropriate interpersonal behavior"?	1	not sure the phrase "innappropriate gender-related behavior" is going to be well understood/interpreted	29. The organization’s policies and processes with respect to prohibiting and reporting inappropriate gender-related behavior are easy to understand and follow.	Kramer and Harris, HBR 2018	very frequently - never		Overall Workplace Climate
3D	365	43	3D		5D		1	Civility		1		1		4. Treat your lab members as your teammates	Maestre 2019
3D	366	43	3D		5D		1	Civility		1		1		5. Create a collaborative environment within your lab	Maestre 2019
3D	369	43	3D		5D		1	Civility		1	similar to a SOURCE item	1		8. Give credit where credit is due	Maestre 2019
3E	370	43	3D		5E		1	Civility	Psych Safety	1		1		9. Destigmatize failure and celebrate success	Maestre 2019
3D	389	44	3D	3E	N		1	Civility	Psych Safety	1		1	needs work	3. In my department there is a strong hierarchy between senior and junior researchers	Meriste, H., Parder, M.-L., Lõuk, K., Simm, K., Lilles-Heinsar, L., Veski, L., … Sutrop, M. (2016)	strongly disagree - strongly agree	To what degree do you agree/disagree with the following statements about the work environment in your department?	Competitive culture and pressure
3E	389	44	3D	3E	N		1	Civility	Psych Safety	1		1	needs work	3. In my department there is a strong hierarchy between senior and junior researchers	Meriste, H., Parder, M.-L., Lõuk, K., Simm, K., Lilles-Heinsar, L., Veski, L., … Sutrop, M. (2016)	strongly disagree - strongly agree	To what degree do you agree/disagree with the following statements about the work environment in your department?	Competitive culture and pressure
NA	391	44	NA		NA		1	NA		1		1	needs work	5. In my department there is a high level of time and workload pressure regarding research activities	Meriste, H., Parder, M.-L., Lõuk, K., Simm, K., Lilles-Heinsar, L., Veski, L., … Sutrop, M. (2016)	strongly disagree - strongly agree	To what degree do you agree/disagree with the following statements about the work environment in your department?	Competitive culture and pressure
5D	400	45	5D		5D		1	Civility		1		1		Q1 (Respect): People treat each other with respect in my work group.	Meterko, M., Osatuke, K., Mohr, D., Warren, N., & Dyrenforth, S. (2007).	strongly disagree - strongly agree
5B	405	45	5D	5B	1B		1	Harassment	Civility	1		1		Q6 (Antidiscrimination): This organization does not tolerate discrimination.	Meterko, M., Osatuke, K., Mohr, D., Warren, N., & Dyrenforth, S. (2007).	strongly disagree - strongly agree
3D	407	45	3D		3B	3D	1	Civility	Harassment	1		1		Q8 (Supervisor Diversity Acceptance): Managers/Supervisors/Team leaders work well with employees of different backgrounds in my work group.	Meterko, M., Osatuke, K., Mohr, D., Warren, N., & Dyrenforth, S. (2007).	strongly disagree - strongly agree
2C	418	48	3C		1C	2C	1	Assault		1		1		1. My employer takes the necessary measures to prevent violence in the workplace	Mueller, S., & Tschan, F. (2011).	strongly disagree - strongly agree		Preventative measures
2C	419	48	2C		1C	2C	1	Assault			Help me understand how we might rework this one	1		2. More safety precautions or preventive measures are needed urgently (reverse coded)	Mueller, S., & Tschan, F. (2011).	strongly disagree - strongly agree		Preventative measures
2C	420	48	3C		2C	5C	1	Assault		1		1		3. It seems that something serious must happen before sufficient safety is provided (reverse coded)	Mueller, S., & Tschan, F. (2011).	strongly disagree - strongly agree		Preventative measures
5C	420	48	3C		2C	5C	1	Assault		1		1		3. It seems that something serious must happen before sufficient safety is provided (reverse coded)	Mueller, S., & Tschan, F. (2011).	strongly disagree - strongly agree		Preventative measures
5E	423	49	5E		5E		1	Psych Safety		1		1		(2) Encouraging and supportive	Muhonen, T., Jönsson, S., & Bäckström, M. (2017)	very little - very much	What is the climate like in your work unit?
5E	424	49	5E		5E		1	Psych Safety		1		1		(3) Distrustful and suspicious	Muhonen, T., Jönsson, S., & Bäckström, M. (2017)	very little - very much	What is the climate like in your work unit?
3E	427	49	3E		3E	3D	1	Psych Safety	Civility	1		1		How often is your nearest superior willing to listen to your problems at work?	Muhonen, T., Jönsson, S., & Bäckström, M. (2017)	very little - very much
3D	432	52	3D		5D		1	Civility		1		1		Encourage open communication	O’Driscoll_2011	very ineffective - very effective	Respondents asked to rate the *effectiveness* of each action/organizational response in their workplace
3D	433	52	3D		5D		1	Civility		1		1		Encourage appropriate interactions	O’Driscoll_2011	very ineffective - very effective	Respondents asked to rate the *effectiveness* of each action/organizational response in their workplace
2D	435	52	2D		2O		1	Civility	Other	1		1		Develop complaints procedure	O’Driscoll_2011	very ineffective - very effective	Respondents asked to rate the *effectiveness* of each action/organizational response in their workplace
3D	436	52	3D		2O		1	Civility	Other	1		1		Resolve conflicts quickly and fairly	O’Driscoll_2011	very ineffective - very effective	Respondents asked to rate the *effectiveness* of each action/organizational response in their workplace
2D	438	52	2D		2O		1	Civility	Other	1		1		Develop reporting system	O’Driscoll_2011	very ineffective - very effective	Respondents asked to rate the *effectiveness* of each action/organizational response in their workplace
2A	439	52	2A		7A		1	Bullying		1		1		Increase awareness about bullying	O’Driscoll_2011	very ineffective - very effective	Respondents asked to rate the *effectiveness* of each action/organizational response in their workplace
1D	443	52	3D		1O		1	Civility	Other	1		1		Establish consequences	O’Driscoll_2011	very ineffective - very effective	Respondents asked to rate the *effectiveness* of each action/organizational response in their workplace
3D	443	52	3D		1O		1	Civility	Other	1		1		Establish consequences	O’Driscoll_2011	very ineffective - very effective	Respondents asked to rate the *effectiveness* of each action/organizational response in their workplace
3D	445	53	3D		3D		1	Civility		1	I really like these Ottinot items in general	1		1. Management has a low tolerance for disrespectful behavior among coworkers.	Ottinot 2008	strongly disagree - strongly agree
3D	446	53	3D		3D		1	Civility		1	I really like these Ottinot items in general	1		2. Management could care less about the way employees treat each other.	Ottinot 2008	strongly disagree - strongly agree
3D	447	53	3D		3D		1	Civility		1	I really like these Ottinot items in general	1		3. Management is oblivious to the health of coworker relationships.	Ottinot 2008	strongly disagree - strongly agree
3D	448	53	3D		3D	5D	1	Civility		1	I really like these Ottinot items in general	1		4. Generally, management is not concerned with how much respect employees show each other on a daily basis.	Ottinot 2008	strongly disagree - strongly agree
3D	449	53	3D	4D	3D		1	Civility		1	I really like these Ottinot items in general	1		5. Members of management are good role models for how employees should treat each other	Ottinot 2008	strongly disagree - strongly agree
4D	449	53	3D	4D	3D		1	Civility		1	I really like these Ottinot items in general	1		5. Members of management are good role models for how employees should treat each other	Ottinot 2008	strongly disagree - strongly agree
1D	450	53	1D	4D	1D		1	Civility		1	I really like these Ottinot items in general	1	but do they work?	6. My organization has clearly defined rules on how to respectful treat coworkers.	Ottinot 2008	strongly disagree - strongly agree
4D	450	53	1D	4D	1D		1	Civility		1	I really like these Ottinot items in general	1	but do they work?	6. My organization has clearly defined rules on how to respectful treat coworkers.	Ottinot 2008	strongly disagree - strongly agree
5D	451	53	5D		5D		1	Civility						7. If an outsider came into the organization it would be hard to identify who doesn’t like each other in the workplace.	Ottinot 2008	strongly disagree - strongly agree
3B	452	53	3B		3B	2B	1	Harassment		1	potential NBFJ	1		8. Employees would most likely be ignored if they were to report to management that they were feeling harassed by another coworker.	Ottinot 2008	strongly disagree - strongly agree
3D	454	53	3D	4D	3D	5D	1	Civility		1	I really like these Ottinot items in general	1		10. Members of management speak positively about employees to other employees.	Ottinot 2008	strongly disagree - strongly agree
4D	454	53	3D	4D	3D	5D	1	Civility		1	I really like these Ottinot items in general	1		10. Members of management speak positively about employees to other employees.	Ottinot 2008	strongly disagree - strongly agree
3D	455	53	3D		3D	5D	1	Civility		1	I find particular value in items asking about how things work when the group is under pressure.	1		11. No matter the situation (e.g., busy time, short staffed) management encourages employees to treat each other with respect.	Ottinot 2008	strongly disagree - strongly agree
4D	457	53	4D	6D	4D		1	Civility		1	I really like these Ottinot items in general	1		13. Treating coworkers with respect and being courteous was mentioned during the orientation phase of my employment.	Ottinot 2008	strongly disagree - strongly agree
6D	457	53	4D	6D	4D		1	Civility		1	I really like these Ottinot items in general	1		13. Treating coworkers with respect and being courteous was mentioned during the orientation phase of my employment.	Ottinot 2008	strongly disagree - strongly agree
3B	458	53	3B	3E	3B	2B	1	Harassment		1	I really like these Ottinot items in general	1	needs work	14. If I was being verbally harassed by an employee, I would feel comfortable going to management about it.	Ottinot 2008	strongly disagree - strongly agree
3E	458	53	3B	3E	3B	2B	1	Harassment		1	I really like these Ottinot items in general	1	needs work	14. If I was being verbally harassed by an employee, I would feel comfortable going to management about it.	Ottinot 2008	strongly disagree - strongly agree
3D	459	53	4D	6D	3D	2D	1	Civility						15. During performance reviews, management inquires about the respectful nature of my relationships with coworkers.	Ottinot 2008	strongly disagree - strongly agree
3D	460	53	3D		3D	2D	1	Civility		1	I really like these Ottinot items in general	1		16. Management address coworker disputes in a way where everyone wins.	Ottinot 2008	strongly disagree - strongly agree
7D	461	53	4D	7D	7D	2D	1	Civility						17. Employees are informed of alternative methods for dealing with coworker disputes.	Ottinot 2008	strongly disagree - strongly agree
4D	463	53	4D		4D		1	Civility						19. Employees inform new employees about any unspoken rules about how to avoid disputes with coworkers.	Ottinot 2008	strongly disagree - strongly agree
3D	464	53	3D	5D	2D		1	Civility		1	I really like these Ottinot items in general	1	is it adequate	20. Management provides a formal process for employees to handle disputes among employees.	Ottinot 2008	strongly disagree - strongly agree
2C	469	54	2B		2C		1	Harassment	Assault				but do they work?	1.1 The HEI can demonstrate it has appropriate formal written procedures in place, covering harassment and sexual assault.	ProtectED 2019			Student Harassment & Sexual Assault Policy
2B	470	54	2B	2C	2C		1	Harassment	Assault				but do they work?	1.1.1 The HEI has formal written procedures for addressing harassment and sexual assault.	ProtectED 2019			Student Harassment & Sexual Assault Policy
2C	470	54	2B	2C	2C		1	Harassment	Assault				but do they work?	1.1.1 The HEI has formal written procedures for addressing harassment and sexual assault.	ProtectED 2019			Student Harassment & Sexual Assault Policy
2A	471	54	2A		2A		1	Bullying					but do they work?	1.1.2 The HEI has formal written procedures for cyber bullying.	ProtectED 2019			Student Harassment & Sexual Assault Policy
2B	472	54	2B	2C	2C		1	Assault	Harassment				but do they work?	1.1.3 The HEI has a formal written procedure for raising awareness of student harassment and sexual assault.	ProtectED 2019			Student Harassment & Sexual Assault Policy
2C	472	54	2B	2C	2C		1	Assault	Harassment				but do they work?	1.1.3 The HEI has a formal written procedure for raising awareness of student harassment and sexual assault.	ProtectED 2019			Student Harassment & Sexual Assault Policy
2C	473	54	2B	2C	2C		1	Assault	Harassment				but do they work?	1.1.4 The HEI has a formal written procedure regarding staff and student training in addressing harassment and sexual assault.	ProtectED 2019			Student Harassment & Sexual Assault Policy
1C	475	54	5B	5C	1C		1	Assault	Harassment	1		1	adequate?	1.1.6 The HEI and SU have a “zero-tolerance” approach to harassment and sexual assault.	ProtectED 2019			Student Harassment & Sexual Assault Policy
5C	475	54	5B	5C	1C		1	Assault	Harassment	1		1	adequate?	1.1.6 The HEI and SU have a “zero-tolerance” approach to harassment and sexual assault.	ProtectED 2019			Student Harassment & Sexual Assault Policy
4B	478	54	3B	3C	4C		1	Assault	Harassment	1		1	adequate?	2.1 The HEI undertakes harassment and sexual assault awareness raising.	ProtectED 2019			Student Harassment and Sexual Assault Awareness Raising and Service Promotion
4C	478	54	3B	3C	4C		1	Assault	Harassment	1		1	adequate?	2.1 The HEI undertakes harassment and sexual assault awareness raising.	ProtectED 2019			Student Harassment and Sexual Assault Awareness Raising and Service Promotion
4C	479	54	7B	7C	4C		1	Assault	Harassment					2.1.1 The HEI and/or SU harassment and sexual assault awareness raising events and initiates.	ProtectED 2019			Student Harassment and Sexual Assault Awareness Raising and Service Promotion
7B	479	54	7B	7C	4C		1	Assault	Harassment					2.1.1 The HEI and/or SU harassment and sexual assault awareness raising events and initiates.	ProtectED 2019			Student Harassment and Sexual Assault Awareness Raising and Service Promotion
7C	479	54	7B	7C	4C		1	Assault	Harassment					2.1.1 The HEI and/or SU harassment and sexual assault awareness raising events and initiates.	ProtectED 2019			Student Harassment and Sexual Assault Awareness Raising and Service Promotion
4B	480	54	7B	7C	4C		1	Assault	Harassment					2.2 Student Harassment and Sexual Assault Orientation.	ProtectED 2019			Student Harassment and Sexual Assault Awareness Raising and Service Promotion
4C	480	54	7B	7C	4C		1	Assault	Harassment					2.2 Student Harassment and Sexual Assault Orientation.	ProtectED 2019			Student Harassment and Sexual Assault Awareness Raising and Service Promotion
7B	480	54	7B	7C	4C		1	Assault	Harassment					2.2 Student Harassment and Sexual Assault Orientation.	ProtectED 2019			Student Harassment and Sexual Assault Awareness Raising and Service Promotion
7C	480	54	7B	7C	4C		1	Assault	Harassment					2.2 Student Harassment and Sexual Assault Orientation.	ProtectED 2019			Student Harassment and Sexual Assault Awareness Raising and Service Promotion
7A	482	54	7A		7A		1	Bullying						2.2.2 The HEI runs social media training/workshops for new students on cyber bullying.	ProtectED 2019			Student Harassment and Sexual Assault Awareness Raising and Service Promotion
7B	487	54	7B	7C	7C	7C	1	Assault	Harassment	1		1	needs work	2.3.4 Level 3 training: Staff employed to work with or support students who have experienced harassment or sexual assault.	ProtectED 2019			Student Harassment and Sexual Assault Awareness Raising and Service Promotion
7C	487	54	7B	7C	7C	7C	1	Assault	Harassment	1		1	needs work	2.3.4 Level 3 training: Staff employed to work with or support students who have experienced harassment or sexual assault.	ProtectED 2019			Student Harassment and Sexual Assault Awareness Raising and Service Promotion
7B	490	54	7B	7C	7C		1	Assault	Harassment				NBFJ	3.1.2 Venue staff are trained to recognize and address harassment and sexual assault, and to assist vulnerable adults.	ProtectED 2019			Mitigating Hot Spot Situations
7C	490	54	7B	7C	7C		1	Assault	Harassment				NBFJ	3.1.2 Venue staff are trained to recognize and address harassment and sexual assault, and to assist vulnerable adults.	ProtectED 2019			Mitigating Hot Spot Situations
7B	495	54	3B	3C	7C		1	Assault	Harassment					4.1 Promotion of student harassment and sexual assault services and processes.	ProtectED 2019			Service Management and Delivery
7C	495	54	3B	3C	7C		1	Assault	Harassment					4.1 Promotion of student harassment and sexual assault services and processes.	ProtectED 2019			Service Management and Delivery
7B	496	54	7B	7C	7C		1	Assault	Harassment					4.1.1 The HEI provides, widely promotes and encourages the use of support services for victims and alleged perpetrators of harassment or sexual assault.	ProtectED 2019			Service Management and Delivery
7C	496	54	7B	7C	7C		1	Assault	Harassment					4.1.1 The HEI provides, widely promotes and encourages the use of support services for victims and alleged perpetrators of harassment or sexual assault.	ProtectED 2019			Service Management and Delivery
3C	502	54	3B	3C	7C		1	Assault	Harassment					4.5 Encouraging reporting	ProtectED 2019			Service Management and Delivery
7B	502	54	3B	3C	7C		1	Assault	Harassment					4.5 Encouraging reporting	ProtectED 2019			Service Management and Delivery
7A	503	54	7A		7C		1	Bullying		1		1	needs work	4.5.1 The HEI provide accessible ways in which students can report incidents of cyber bullying, harassment or sexual assault.	ProtectED 2019			Service Management and Delivery
7C	503	54	7A		7C		1	Bullying		1		1	needs work	4.5.1 The HEI provide accessible ways in which students can report incidents of cyber bullying, harassment or sexual assault.	ProtectED 2019			Service Management and Delivery
3E	524	56	3E		3E		1	Psych Safety		1		1	similar to existing SOURCE item	15. My manager is someone I can trust	Sauerland etal 2014	almost never true - almost always true		A 26 item instrument with 5 factors – relationships of nurses with 1) peers, 2) patients, 3) managers, 4) physicians, and 5) the hospital.
7C	536	60	7C	3C	7C		1	Assault		1		1	needs work	1. Does your employer provide assault/violence prevention training?	Spector, P. E., Coulter, M. L., Stockwell, H. G., & Matz, M. W. (2007)	yes/no
1C	537	60	2C		1C	2C	1	Assault		1		1	needs work	2. Does your employer provide assault/violence prevention policies and procedures?	Spector, P. E., Coulter, M. L., Stockwell, H. G., & Matz, M. W. (2007)	yes/no
2C	537	60	2C		1C	2C	1	Assault		1		1	needs work	2. Does your employer provide assault/violence prevention policies and procedures?	Spector, P. E., Coulter, M. L., Stockwell, H. G., & Matz, M. W. (2007)	yes/no
2C	538	60	2C		2C		1	Assault		1		1	needs work	3. Are there procedures in place in your facility for reporting violence?	Spector, P. E., Coulter, M. L., Stockwell, H. G., & Matz, M. W. (2007)	yes/no
3C	539	60	3C		3C	4C	1	Assault		1		1	needs work	4. Does management encourage staff to report physical violence?	Spector, P. E., Coulter, M. L., Stockwell, H. G., & Matz, M. W. (2007)	yes/no
3C	540	60	3C		3C	4C	1	Assault		1		1	needs work	5. Does management encourage staff to report verbal violence?	Spector, P. E., Coulter, M. L., Stockwell, H. G., & Matz, M. W. (2007)	yes/no
6C	541	60	3C		6C		1	Assault			other items get at this better	1	needs work	6. When patients/residents assault staff, does management consider it just a ‘‘part of the job’’?	Spector, P. E., Coulter, M. L., Stockwell, H. G., & Matz, M. W. (2007)	yes/no
3C	542	60	3C		3C	6C	1	Assault		1	potential NBFJ	1	needs work	7. Are reports of workplace violence from other employees taken seriously by the management?	Spector, P. E., Coulter, M. L., Stockwell, H. G., & Matz, M. W. (2007)	yes/no
6C	542	60	3C		3C	6C	1	Assault		1	potential NBFJ	1	needs work	7. Are reports of workplace violence from other employees taken seriously by the management?	Spector, P. E., Coulter, M. L., Stockwell, H. G., & Matz, M. W. (2007)	yes/no
5E	546	61	5E		5E		1	Psych Safety		1	potential NBFJ	1		… people are not afraid of making mistakes	Tambur 2012		In our organization…
2D	552	61	2D		2O		1	Civility	Other	1		1		… accepted communication standards exist	Tambur 2012		In our organization…
5E	555	61	5E		5D	N	1	Psych Safety	Civility					… in tough situations there is a strong feeling of togetherness	Tambur 2012		In our organization…
3E	567	64	5E	3E	5E		1	Psych Safety		1	potential NBFJ	1		9. Team members do not feel safe bringing up concerns about roles and responsibilities for discussion, proactive improvement, and prevention	Tilden 2016	strongly disagree - strongly agree	Please rate “the team” as a whole as you respond to the questions. Although some team members may differ from the majority, try to score “the team” as if it were a single entity.
5E	567	64	5E	3E	5E		1	Psych Safety		1	potential NBFJ	1		9. Team members do not feel safe bringing up concerns about roles and responsibilities for discussion, proactive improvement, and prevention	Tilden 2016	strongly disagree - strongly agree	Please rate “the team” as a whole as you respond to the questions. Although some team members may differ from the majority, try to score “the team” as if it were a single entity.
2D	571	64	2E	2D	N		1	Psych Safety	Civility	1		1		13. The team engages in routine, frequent, meaningful evaluation to improve its performance	Tilden 2016	strongly disagree - strongly agree	Please rate “the team” as a whole as you respond to the questions. Although some team members may differ from the majority, try to score “the team” as if it were a single entity.
2E	571	64	2E	2D	N		1	Psych Safety	Civility	1		1		13. The team engages in routine, frequent, meaningful evaluation to improve its performance	Tilden 2016	strongly disagree - strongly agree	Please rate “the team” as a whole as you respond to the questions. Although some team members may differ from the majority, try to score “the team” as if it were a single entity.
3D	578	67	3D	3E	3D		1	Civility	Psych Safety	1		1		c) My PI takes positive steps in creating a working environment that supports my personal well-being.	vanNoorden 2018	strongly disagree - strongly agree	To what extent do you agree or disagree with the following statements?
3E	578	67	3D	3E	3D		1	Civility	Psych Safety	1		1		c) My PI takes positive steps in creating a working environment that supports my personal well-being.	vanNoorden 2018	strongly disagree - strongly agree	To what extent do you agree or disagree with the following statements?
2E	579	67	7E	2E	N		1	Psych Safety	NA		do we want to add science misconduct items? SOURCE does this as primary.	1		d) If there were an instance of scientific misconduct in my lab/workgroup, I would know who to speak to	vanNoorden 2018	strongly disagree - strongly agree	To what extent do you agree or disagree with the following statements?
7E	579	67	7E	2E	N		1	Psych Safety	NA		do we want to add science misconduct items? SOURCE does this as primary.	1		d) If there were an instance of scientific misconduct in my lab/workgroup, I would know who to speak to	vanNoorden 2018	strongly disagree - strongly agree	To what extent do you agree or disagree with the following statements?
1A	581	67	5A		5A	1A	1	Bullying		1		1		f) If there were an instance of bullying in my lab/workgroup, I would feel safe to speak up or report it without fear of reprisal	vanNoorden 2018	strongly disagree - strongly agree	To what extent do you agree or disagree with the following statements?
5B	582	67	OE		5B	1B	1	Psych Safety	Harassment	1		1		g) If there were an instance of sexual harassment in my lab/workgroup, I would feel safe to speak up or report it without fear of reprisal	vanNoorden 2018	strongly disagree - strongly agree	To what extent do you agree or disagree with the following statements?
5C	583	67	5E		5C	1C	1	Psych Safety	Assault	1		1		h) If there were an instance of sexual assault in my lab/workgroup, I would feel safe to speak up or report it without fear of reprisal	vanNoorden 2018	strongly disagree - strongly agree	To what extent do you agree or disagree with the following statements?
5D	585	69	5D		5D		1	Civility		1		1		Rude behavior is not accepted by your coworkers.	Walsh, B. M., Magley, V. J., Reeves, D. W., Davies-Schrils, K. A., Marmet, M. D., & Gallus, J. A. (2012)	strongly disagree - strongly agree	For the following items, please think about your program as a whole.
5D	587	69	3D	5D	6D	6B	1	Civility	Harassment	1		1		Your coworkers are expected to avoid engaging in offensive and disrespectful behaviors.	Walsh, B. M., Magley, V. J., Reeves, D. W., Davies-Schrils, K. A., Marmet, M. D., & Gallus, J. A. (2012)	strongly disagree - strongly agree	For the following items, please think about your program as a whole.
6B	587	69	3D	5D	6D	6B	1	Civility	Harassment	1		1		Your coworkers are expected to avoid engaging in offensive and disrespectful behaviors.	Walsh, B. M., Magley, V. J., Reeves, D. W., Davies-Schrils, K. A., Marmet, M. D., & Gallus, J. A. (2012)	strongly disagree - strongly agree	For the following items, please think about your program as a whole.
6D	587	69	3D	5D	6D	6B	1	Civility	Harassment	1		1		Your coworkers are expected to avoid engaging in offensive and disrespectful behaviors.	Walsh, B. M., Magley, V. J., Reeves, D. W., Davies-Schrils, K. A., Marmet, M. D., & Gallus, J. A. (2012)	strongly disagree - strongly agree	For the following items, please think about your program as a whole.
5D	588	69	5A	3A	5D		1	Bullying	Civility	1		1		Uncivil behavior is discouraged by members of your program.	Walsh, B. M., Magley, V. J., Reeves, D. W., Davies-Schrils, K. A., Marmet, M. D., & Gallus, J. A. (2012)	strongly disagree - strongly agree	For the following items, please think about your program as a whole.
5D	589	69	5D		5D	5E	1	Civility	Psych Safety	1		1		Respectful treatment is the norm in your program.	Walsh, B. M., Magley, V. J., Reeves, D. W., Davies-Schrils, K. A., Marmet, M. D., & Gallus, J. A. (2012)	strongly disagree - strongly agree	For the following items, please think about your program as a whole.
5D	590	69	5D		5D	5E	1	Civility	Psych Safety	1		1		Your coworkers make sure everyone in your program is treated with respect.	Walsh, B. M., Magley, V. J., Reeves, D. W., Davies-Schrils, K. A., Marmet, M. D., & Gallus, J. A. (2012)	strongly disagree - strongly agree	For the following items, please think about your program as a whole.
5D	591	69	5D		5D	5E	1	Civility	Psych Safety	1		1		Coworkers in your program are expected to treat one another with dignity.	Walsh, B. M., Magley, V. J., Reeves, D. W., Davies-Schrils, K. A., Marmet, M. D., & Gallus, J. A. (2012)	strongly disagree - strongly agree	For the following items, please think about your program as a whole.
5D	592	69	5A	3A	5D		1	Bullying	Civility	1		1		Civility is encouraged by members of your program.	Walsh, B. M., Magley, V. J., Reeves, D. W., Davies-Schrils, K. A., Marmet, M. D., & Gallus, J. A. (2012)	strongly disagree - strongly agree	For the following items, please think about your program as a whole.
5D	593	72	5D		5D	5E	1	Civility	Psych Safety	1		1		1. My coworkers treat each other with dignity and respect.	Workplace Climate Surveys Assessing & Preventing Sexual Harassment & Violence	strongly disagree - strongly agree	How would you describe your perceptions regarding your current team?
3E	594	72	3E		3E		1	Psych Safety		1		1		2. My supervisors care about my well-being.	Workplace Climate Surveys Assessing & Preventing Sexual Harassment & Violence	strongly disagree - strongly agree	How would you describe your perceptions regarding your current team?
3B	601	73	3C		3B	7B	1	Assault	Harassment		feels like we have better items than these, but perhaps carrying forward use of "agression" is worth considering	1		1. “…describes policies available in the organization for preventing aggression incidents between employees,”	Yang 2017	never - every day	My direct supervisor
3B	602	73	3C	7C	3B	7B	1	Assault	Harassment		feels like we have better items than these, but perhaps carrying forward use of "agression" is worth considering	1		2. “…makes sure I am aware of the available organizational resources for preventing aggression between employees,”	Yang 2017	never - every day	My direct supervisor
2C	603	73	3C		3B	2B	1	Assault	Harassment		feels like we have better items than these, but perhaps carrying forward use of "agression" is worth considering	1		3. “…communicates the consequences of failing to follow organizational processes for preventing aggression between employees,”	Yang 2017	never - every day	My direct supervisor
3B	603	73	3C		3B	2B	1	Assault	Harassment		feels like we have better items than these, but perhaps carrying forward use of "agression" is worth considering	1		3. “…communicates the consequences of failing to follow organizational processes for preventing aggression between employees,”	Yang 2017	never - every day	My direct supervisor
3C	603	73	3C		3B	2B	1	Assault	Harassment		feels like we have better items than these, but perhaps carrying forward use of "agression" is worth considering	1		3. “…communicates the consequences of failing to follow organizational processes for preventing aggression between employees,”	Yang 2017	never - every day	My direct supervisor
3C	605	73	3C	3B	3B	3D	1	Harassment	Assault	1		1		5. “…steps in to resolve disputes between me and my coworkers before they escalate,”	Yang 2017	never - every day	My direct supervisor
2D	609	73	3O		3D	2D	1	Civility	Other		This feels like side-stepping a problem employee perhaps?	1		9. “…reduces the chances of direct interaction between me and another coworker who have a history of interpersonal conflict.”	Yang 2017	never - every day	My direct supervisor
NA	612	74	3O		NA		1	Other	NA	1		1		3. My supervisor sets performance norms that are in conflict with healthy behaviors (r).	Zweber, Z. M., Henning, R. A., & Magley, V. J. (2016)	strongly disagree - strongly agree
1E	618	74	3E		5E	1E	1	Psych Safety		1		1		9. My organization encourages me to speak up about issues and priorities regarding employee health and well-being.	Zweber, Z. M., Henning, R. A., & Magley, V. J. (2016)	strongly disagree - strongly agree

## Sheet: Count
index
238
581
117
221
223
227
241
348
13
122
128
132
242
267
475
537
172
443
450
281
618
173
244
245
330
439
471
16
22
38
59
139
140
224
226
269
325
470
472
4
5
126
268
418
419
420
469
473
538
603
435
438
552
571
609
56
131
144
579
243
266
252
7
49
60
62
64
66
219
220
222
264
339
346
452
458
601
602
232
3
6
9
12
50
51
63
143
145
146
147
263
265
502
539
540
542
605
324
365
366
369
389
407
432
433
436
445
446
447
448
449
454
455
460
464
578
459
17
19
54
57
67
73
74
156
171
174
213
343
370
427
524
594
200
567
28
70
478
480
20
21
23
58
118
119
479
120
457
463
68
329
152
334
342
405
582
583
277
77
79
127
55
400
451
585
588
589
590
591
592
593
587
83
86
217
423
424
546
555
177
151
123
541
158
482
503
26
32
487
490
496
37
495
121
125
272
536
271
461
188
153
233
259
391
612

## Sheet: Cells
Domains/Dimensions	A) Bullying	B) Harassment	C) Assault	D) Civility	E) Psych Safety		Dimensions	Domains	Items	Team Member
1) Policies	1A	1B	1C	1D	1E		A) Bullying	1) Policies	49	Member 1
2) Procedures	2A	2B	2C	2D	2E		B) Harassment	2) Procedures	96	Member 2
3) Leadership Practices	3A	3B	3C	3D	3E		C) Assault	3) Leadership Practices	197	Member 1
4) Socialization	4A	4B	4C	4D	4E		D) Civility	4) Socialization	32	Member 2
5) Norms	5A	5B	5C	5D	5E		E) Psych Safety	5) Norms	266	Member 3
6) Expectations	6A	6B	6C	6D	6E			6) Expectations	36	Member 2
7) Institutional Resources	7A	7B	7C	7D	7E			7) Institutional Resources	81	Member 1
8) Other	O							8) Other	51	Member 3
9) Not Applicable	NA							9) NA	189	Member 1

## Sheet: 1A
index	citation_index	scp B	scs B	scp J	scs J	Unique/Preferred	Dim 1	Dim 2	Item	cite	anchors	instructions	notes
238	35	1A	1E	1B		1	Bullying	Psych Safety	3. The third question asked respondents if their workplace had ‘a policy for dealing with aggressive behaviour of other staff?’.	Hegney, D., Plank, A., & Parker, V. (2003)
581	67	5A		5A	1A	1	Bullying		f) If there were an instance of bullying in my lab/workgroup, I would feel safe to speak up or report it without fear of reprisal	vanNoorden 2018	strongly disagree - strongly agree	To what extent do you agree or disagree with the following statements?
172	15	1A		1D		0	Bullying	Civility	Civility clearly reflected in its mission or vision statement	Clark et al 2013	completely untrue to completely true		Ratings of civility resources
240	35	1A	1E	1B		0	Bullying	Psych Safety	5. The fifth question asked respondents if there was a policy for dealing with aggressive behaviour of non‐staff (patients/clients/visitors).	Hegney, D., Plank, A., & Parker, V. (2003)
242	36	3C	7C	1C	1A	0	Assault	Bullying	a. In this organization there would be negative consequences for someone who behaved in a physically aggressive or threatening manner towards ___. ('their supervisor'; 'their peer'; their subordinate; 'a service provider'.)	Inness, M., LeBlanc, M. M., & Barling, J. (2008)	strongly disagree - strongly agree		perceived sanctions scale
243	36	3C	7C	1A		0	Assault	Bullying	b. In this organization there would be negative consequences for someone who behaved in a verbally aggressive or threatening manner towards ________.	Inness, M., LeBlanc, M. M., & Barling, J. (2008)	strongly disagree - strongly agree		perceived sanctions scale
266	39	3A	3B	5A	1A	0	Bullying	Harassment	Abusive behaviour is not tolerated at work.	Kessler, S. R., Spector, P. E., Chang, C.-H., & Parr, A. D. (2008)			Practices
434	52	1A		1A		0	Bullying		Develop bullying policy	O’Driscoll_2011	very ineffective - very effective	Respondents asked to rate the *effectiveness* of each action/organizational response in their workplace

## Sheet: 1B
index	citation_index	scp B	scs B	scp J	scs J	Unique/Preferred	Dim 1	Dim 2	Item	cite	anchors	instructions	notes
117	10	1B		1B	2B	1	Harassment		a. Sexual harassment is not tolerated at this school	BJS Campus Climate Survey	strongly disagree - strongly agree	Please indicate how much you agree or disagree with each of the following statements. Please answer as best as you can when thinking about your school.
221	27	3B		2B	1B	1	Harassment		3. A sexual harassment complaint would be thoroughly investigated.	Estrada 2011			* = reverse scored
223	27	1B		5B	1B	1	Harassment		5. Sexual harassment is not tolerated at my current duty station.	Estrada 2011			* = reverse scored
227	27	3B	5B	2B	1B	1	Harassment		9. Actions are being taken to prevent sexual harassment.	Estrada 2011			* = reverse scored
238	35	1A	1E	1B		1	Bullying	Psych Safety	3. The third question asked respondents if their workplace had ‘a policy for dealing with aggressive behaviour of other staff?’.	Hegney, D., Plank, A., & Parker, V. (2003)
241	35	N		1B		1	Harassment		6. Respondents who answered ‘yes’ were asked on the same five‐point Likert scale if they believed the policy was ‘adequate in dealing with this issue?’.	Hegney, D., Plank, A., & Parker, V. (2003)
348	41	1B	1C	1B	2B	1	Harassment	Assault	29. The organization’s policies and processes with respect to prohibiting and reporting inappropriate gender-related behavior are easy to understand and follow.	Kramer and Harris, HBR 2018	very frequently - never		Overall Workplace Climate
60	3	3B	3C	1C	3C	0	Assault	Harassment	13. Responding inadequately to the experience/s, if reported?	ARC3 Campus Climate Survey	Y/N/NA	Instructions: In thinking about the events related to sexual misconduct described in the previous sections, did [would] [INSTITUTION] play a role by... 1. Actively supporting you [the person]* with either formal or informal resources (e.g., counseling, academic services, meetings or phone calls)?
64	3	3B	3C	1C		0	Assault	Harassment	17. Punishing you in some way for reporting the experience/s (e.g., loss of privileges or status)?	ARC3 Campus Climate Survey	Y/N/NA	Instructions: In thinking about the events related to sexual misconduct described in the previous sections, did [would] [INSTITUTION] play a role by... 1. Actively supporting you [the person]* with either formal or informal resources (e.g., counseling, academic services, meetings or phone calls)?
111	8	N		1B	2B	0	Harassment	NA	Inadequate support for managing the "double role"	Bergman 2003 - Women Workplace Culture Questionnaire (WWC)
113	8	N		1B	2B	0	Harassment	NA	Inadequate organizational support for double role	Bergman 2003 - Women Workplace Culture Questionnaire (WWC)
224	27	5B		2B	1B	0	Harassment		6. Individuals who sexually harass others get away with it.∗	Estrada 2011			* = reverse scored
239	35	N		1B		0	Harassment		4. Those who selected ‘yes’ were asked to indicate, on a five‐point Likert Scale constructed by the researchers, where 1 was never or very seldom and 5 was always or nearly always, if the policy was ‘adequate in dealing with this issue?’.	Hegney, D., Plank, A., & Parker, V. (2003)
240	35	1A	1E	1B		0	Bullying	Psych Safety	5. The fifth question asked respondents if there was a policy for dealing with aggressive behaviour of non‐staff (patients/clients/visitors).	Hegney, D., Plank, A., & Parker, V. (2003)
266	39	3A	3B	5A	1A	0	Bullying	Harassment	Abusive behaviour is not tolerated at work.	Kessler, S. R., Spector, P. E., Chang, C.-H., & Parr, A. D. (2008)			Practices
288	40	O		1B	1E	0	Harassment	Other	10. I believe that our company provides equal opportunities to all its employees.	Kim, B.-J., Nurunnabi, M., Kim, T.-H., & Jung, S.-Y. (2019)			Turker's CSR scale
405	45	5D	5B	1B		0	Harassment	Civility	Q6 (Antidiscrimination): This organization does not tolerate discrimination.	Meterko, M., Osatuke, K., Mohr, D., Warren, N., & Dyrenforth, S. (2007).	strongly disagree - strongly agree
475	54	5B	5C	1C		0	Assault	Harassment	1.1.6 The HEI and SU have a “zero-tolerance” approach to harassment and sexual assault.	ProtectED 2019			Student Harassment & Sexual Assault Policy
505	54	3B	3C	2C	1C	0	Assault	Harassment	5.1 The HEI response to harassment or sexual assault incidents.	ProtectED 2019			Responding to incidence of student harassment or sexual assault
507	54	3B	3C	2C	1C	0	Assault	Bullying	5.1.2 The HEI responds to harassment or sexual assault that may have been perpetrated by its staff for students.	ProtectED 2019			Responding to incidence of student harassment or sexual assault
582	67	OE		5B	1B	0	Harassment	Psych Safety	g) If there were an instance of sexual harassment in my lab/workgroup, I would feel safe to speak up or report it without fear of reprisal	vanNoorden 2018	strongly disagree - strongly agree	To what extent do you agree or disagree with the following statements?

## Sheet: 1C
index	citation_index	scp B	scs B	scp J	scs J	Unique/Preferred	Dim 1	Dim 2	Item	cite	anchors	instructions	notes
13	3	3C	7C	1C		1	Assault		6. The institution would provide accommodations to support the person (e.g. academic, housing, safety).	ARC3 Campus Climate Survey	Not at all likely - extremely likely	Instructions: The following statements describe how [INSTITUTION] might handle it if a student reported an incident of sexual misconduct. Using the scale provided, please indicate the likelihood of each statement.
122	10	5C		2C	1C	1	Assault		f. This school is doing a good job of investigating incidents of sexual assault	BJS Campus Climate Survey	strongly disagree - strongly agree	Please indicate how much you agree or disagree with each of the following statements. Please answer as best as you can when thinking about your school.
128	10	2C		1C		1	Assault		e. At this school, when it is determined that sexual assault has happened, the perpetrator gets punished appropriately	BJS Campus Climate Survey	strongly disagree - strongly agree	Please indicate how much you agree or disagree with each of the following statements. Please answer as best as you can when thinking about your school.
132	10	7C		1C	2C	1	Assault		d. Enable me to continue my education without having to interact with the person who assaulted me	BJS Campus Climate Survey	strongly disagree - strongly agree	If I were sexually assaulted I believe this school would…
242	36	3C	7C	1C	1A	1	Assault	Bullying	a. In this organization there would be negative consequences for someone who behaved in a physically aggressive or threatening manner towards ___. ('their supervisor'; 'their peer'; their subordinate; 'a service provider'.)	Inness, M., LeBlanc, M. M., & Barling, J. (2008)	strongly disagree - strongly agree		perceived sanctions scale
267	39	1C		1C		1	Assault		My employer provides adequate assault/violence prevention policies.	Kessler, S. R., Spector, P. E., Chang, C.-H., & Parr, A. D. (2008)			Policies
348	41	1B	1C	1B	2B	1	Harassment	Assault	29. The organization’s policies and processes with respect to prohibiting and reporting inappropriate gender-related behavior are easy to understand and follow.	Kramer and Harris, HBR 2018	very frequently - never		Overall Workplace Climate
475	54	5B	5C	1C		1	Assault	Harassment	1.1.6 The HEI and SU have a “zero-tolerance” approach to harassment and sexual assault.	ProtectED 2019			Student Harassment & Sexual Assault Policy
537	60	2C		1C	2C	1	Assault		2. Does your employer provide assault/violence prevention policies and procedures?	Spector, P. E., Coulter, M. L., Stockwell, H. G., & Matz, M. W. (2007)	yes/no
6	1	3C		1C		0	Assault		6. ...how likely is it that campus officials would take action against the offender(s)?	AAU Climate Survey on Sex Assault and Misconduct	Not at all likely - extremely likely	If someone were to report a sexual assault or sexual misconduct to an official at [University],...
18	3	3C		1C	3C	0	Assault		11. The institution would have a hard time supporting the person who made the report.	ARC3 Campus Climate Survey	Not at all likely - extremely likely	Instructions: The following statements describe how [INSTITUTION] might handle it if a student reported an incident of sexual misconduct. Using the scale provided, please indicate the likelihood of each statement.
51	3	3E	3C	2C	1C	0	Assault	Psych Safety	4. Allowing you to have a say in how your report was handled?	ARC3 Campus Climate Survey	Y/N/NA	Instructions: In thinking about the events related to sexual misconduct described in the previous sections, did [would] [INSTITUTION] play a role by... 1. Actively supporting you [the person]* with either formal or informal resources (e.g., counseling, academic services, meetings or phone calls)?
53	3	3E	3C	1C		0	Assault	Psych Safety	6. Meeting your needs for support and accommodations	ARC3 Campus Climate Survey	Y/N/NA	Instructions: In thinking about the events related to sexual misconduct described in the previous sections, did [would] [INSTITUTION] play a role by... 1. Actively supporting you [the person]* with either formal or informal resources (e.g., counseling, academic services, meetings or phone calls)?
60	3	3B	3C	1C	3C	0	Assault	Harassment	13. Responding inadequately to the experience/s, if reported?	ARC3 Campus Climate Survey	Y/N/NA	Instructions: In thinking about the events related to sexual misconduct described in the previous sections, did [would] [INSTITUTION] play a role by... 1. Actively supporting you [the person]* with either formal or informal resources (e.g., counseling, academic services, meetings or phone calls)?
64	3	3B	3C	1C		0	Assault	Harassment	17. Punishing you in some way for reporting the experience/s (e.g., loss of privileges or status)?	ARC3 Campus Climate Survey	Y/N/NA	Instructions: In thinking about the events related to sexual misconduct described in the previous sections, did [would] [INSTITUTION] play a role by... 1. Actively supporting you [the person]* with either formal or informal resources (e.g., counseling, academic services, meetings or phone calls)?
68	3	3E		4C	1C	0	Psych Safety	Assault	21. Creating an environment where staying at [INSTITUTION] was difficult for you?	ARC3 Campus Climate Survey	Y/N/NA	Instructions: In thinking about the events related to sexual misconduct described in the previous sections, did [would] [INSTITUTION] play a role by... 1. Actively supporting you [the person]* with either formal or informal resources (e.g., counseling, academic services, meetings or phone calls)?
146	12	3C		1C		0	Assault		6. If someone were to report a sexual assault or sexual misconduct to an official at [University], how likely is it that campus officials would take action against the offender(s)?	Cantor, D., Fisher, B., Chibnall, S. H., Townsend, R., Lee, H., Thomas, G., … Westat, I. (2015)
243	36	3C	7C	1A		0	Assault	Bullying	b. In this organization there would be negative consequences for someone who behaved in a verbally aggressive or threatening manner towards ________.	Inness, M., LeBlanc, M. M., & Barling, J. (2008)	strongly disagree - strongly agree		perceived sanctions scale
418	48	3C		1C	2C	0	Assault		1. My employer takes the necessary measures to prevent violence in the workplace	Mueller, S., & Tschan, F. (2011).	strongly disagree - strongly agree		Preventative measures
419	48	2C		1C	2C	0	Assault		2. More safety precautions or preventive measures are needed urgently (reverse coded)	Mueller, S., & Tschan, F. (2011).	strongly disagree - strongly agree		Preventative measures
505	54	3B	3C	2C	1C	0	Assault	Harassment	5.1 The HEI response to harassment or sexual assault incidents.	ProtectED 2019			Responding to incidence of student harassment or sexual assault
507	54	3B	3C	2C	1C	0	Assault	Bullying	5.1.2 The HEI responds to harassment or sexual assault that may have been perpetrated by its staff for students.	ProtectED 2019			Responding to incidence of student harassment or sexual assault
583	67	5E		5C	1C	0	Assault	Psych Safety	h) If there were an instance of sexual assault in my lab/workgroup, I would feel safe to speak up or report it without fear of reprisal	vanNoorden 2018	strongly disagree - strongly agree	To what extent do you agree or disagree with the following statements?

## Sheet: 1D
index	citation_index	scp B	scs B	scp J	scs J	Unique/Preferred	Dim 1	Dim 2	Item	cite	anchors	instructions	notes
172	15	1A		1D		1	Bullying	Civility	Civility clearly reflected in its mission or vision statement	Clark et al 2013	completely untrue to completely true		Ratings of civility resources
443	52	3D		1O		1	Civility	Other	Establish consequences	O’Driscoll_2011	very ineffective - very effective	Respondents asked to rate the *effectiveness* of each action/organizational response in their workplace
450	53	1D	4D	1D		1	Civility		6. My organization has clearly defined rules on how to respectful treat coworkers.	Ottinot 2008	strongly disagree - strongly agree
285	40	1D		N		0	Civility	NA	7. Our company implements flexible policies to provide a good work & life balance for its employees.	Kim, B.-J., Nurunnabi, M., Kim, T.-H., & Jung, S.-Y. (2019)			Turker's CSR scale
368	43	3D		1D	2D	0	Civility		7. Respect working hours, public holidays, and vacations	Maestre 2019
405	45	5D	5B	1B		0	Harassment	Civility	Q6 (Antidiscrimination): This organization does not tolerate discrimination.	Meterko, M., Osatuke, K., Mohr, D., Warren, N., & Dyrenforth, S. (2007).	strongly disagree - strongly agree

## Sheet: 1E
index	citation_index	scp B	scs B	scp J	scs J	Unique/Preferred	Dim 1	Dim 2	Item	cite	anchors	instructions	notes
238	35	1A	1E	1B		1	Bullying	Psych Safety	3. The third question asked respondents if their workplace had ‘a policy for dealing with aggressive behaviour of other staff?’.	Hegney, D., Plank, A., & Parker, V. (2003)
281	40	1E		1O		1	Psych Safety	Other	3. Our company policies provide a safe and healthy working environment to all its employees.	Kim, B.-J., Nurunnabi, M., Kim, T.-H., & Jung, S.-Y. (2019)			Turker's CSR scale
618	74	3E		5E	1E	1	Psych Safety		9. My organization encourages me to speak up about issues and priorities regarding employee health and well-being.	Zweber, Z. M., Henning, R. A., & Magley, V. J. (2016)	strongly disagree - strongly agree
51	3	3E	3C	2C	1C	0	Assault	Psych Safety	4. Allowing you to have a say in how your report was handled?	ARC3 Campus Climate Survey	Y/N/NA	Instructions: In thinking about the events related to sexual misconduct described in the previous sections, did [would] [INSTITUTION] play a role by... 1. Actively supporting you [the person]* with either formal or informal resources (e.g., counseling, academic services, meetings or phone calls)?
53	3	3E	3C	1C		0	Assault	Psych Safety	6. Meeting your needs for support and accommodations	ARC3 Campus Climate Survey	Y/N/NA	Instructions: In thinking about the events related to sexual misconduct described in the previous sections, did [would] [INSTITUTION] play a role by... 1. Actively supporting you [the person]* with either formal or informal resources (e.g., counseling, academic services, meetings or phone calls)?
68	3	3E		4C	1C	0	Psych Safety	Assault	21. Creating an environment where staying at [INSTITUTION] was difficult for you?	ARC3 Campus Climate Survey	Y/N/NA	Instructions: In thinking about the events related to sexual misconduct described in the previous sections, did [would] [INSTITUTION] play a role by... 1. Actively supporting you [the person]* with either formal or informal resources (e.g., counseling, academic services, meetings or phone calls)?
240	35	1A	1E	1B		0	Bullying	Psych Safety	5. The fifth question asked respondents if there was a policy for dealing with aggressive behaviour of non‐staff (patients/clients/visitors).	Hegney, D., Plank, A., & Parker, V. (2003)
251	38	N		1E		0	Psych Safety	NA	23. Policy changes only help a few	Kacmar, K. M., & Ferris, G. R. (1991)			Factor 1: General political behavior
288	40	O		1B	1E	0	Harassment	Other	10. I believe that our company provides equal opportunities to all its employees.	Kim, B.-J., Nurunnabi, M., Kim, T.-H., & Jung, S.-Y. (2019)			Turker's CSR scale
582	67	OE		5B	1B	0	Harassment	Psych Safety	g) If there were an instance of sexual harassment in my lab/workgroup, I would feel safe to speak up or report it without fear of reprisal	vanNoorden 2018	strongly disagree - strongly agree	To what extent do you agree or disagree with the following statements?
583	67	5E		5C	1C	0	Assault	Psych Safety	h) If there were an instance of sexual assault in my lab/workgroup, I would feel safe to speak up or report it without fear of reprisal	vanNoorden 2018	strongly disagree - strongly agree	To what extent do you agree or disagree with the following statements?

## Sheet: 2A
index	citation_index	scp B	scs B	scp J	scs J	Unique/preferred	Dim 1	Dim 2	Item	cite	anchors	instructions	notes
173	15	2A		2D	7D	1	Bullying	Civility	Procedures for addressing uncivil behavior are publicly available	Clark et al 2013	completely untrue to completely true		Ratings of civility resources
244	36	3C	7C	2C	2A	1	Assault	Bullying	c. In this organization an individual would be sanctioned or reprimanded for behaving aggressively towards _______.	Inness, M., LeBlanc, M. M., & Barling, J. (2008)	strongly disagree - strongly agree		perceived sanctions scale
245	36	3C	7C	2C	2A	1	Assault	Bullying	d. In this organization, an individual could get away with being aggressive towards________ (reverse scored).	Inness, M., LeBlanc, M. M., & Barling, J. (2008)	strongly disagree - strongly agree		perceived sanctions scale
330	41	5A	5B	2A	2D	1	Bullying	Civility	11. There are adverse consequences for senior leaders who are abusive, disrespectful, or hostile.	Kramer and Harris, HBR 2018	strongly disagree - strongly agree		Civility
439	52	2A		7A		1	Bullying		Increase awareness about bullying	O’Driscoll_2011	very ineffective - very effective	Respondents asked to rate the *effectiveness* of each action/organizational response in their workplace
471	54	2A		2A		1	Bullying		1.1.2 The HEI has formal written procedures for cyber bullying.	ProtectED 2019			Student Harassment & Sexual Assault Policy
453	53	3E	3A	3D	2D	0	Psych Safety	Civility	9. If employees informed management of an interpersonal dispute with a coworker, then that employee should be concerned about the possible retaliation from the coworker.	Ottinot 2008	strongly disagree - strongly agree
506	54	3A		2A	2C	0	Bullying	Assault	5.1.1 The HEI responds to students who disclose incidence of cyber bullying, harassment or sexual assault.	ProtectED 2019			Responding to incidence of student harassment or sexual assault
508	54	2A		2A	2C	0	Bullying	Assault	5.2 Relevant HEI staff advice or collect evidence in relation to allegations of cyber bullying, harassment or sexual assault.	ProtectED 2019			Responding to incidence of student harassment or sexual assault

[truncated: 31 more sheets: 2B, 2C, 2D, 2E, 3A, 3B, 3C, 3D, 4A, 3E, 4B, 4C, 4D, 4E, 5A, 5B, 5C, 5D, 5E, 6A …]
